# Supplementary material for: Comparative Analysis of Complete Chloroplast Genomes and Phylogenetic Relationships of 21 Sect. Camellia (Camellia L.) Plants
Source: Genes (Basel). 2025 Jan 3;16(1):49. doi: 10.3390/genes16010049 (PMC11764880; doi:10.3390/genes16010049)
Supplement: Supplementary file 1 [file genes-16-00049-s001.zip]

Archive with 14 entries (12 files):
- Figure  S1-S2/
- Figure  S1-S2/Figure  S1. Schematic spectrum of the chloroplast genome structure.jpg
- Figure  S1-S2/Figure S2. Comparison of 21 chloroplast genome covariates..jpg
- Table S1-S10/
- Table S1-S10/Table S1. NCBI serial numbers of the 27 species used for constructing the phylogenetic tree.xls
- Table S1-S10/Table S10. RSCU values for codons and stop codons encoding 20 amino acids in 21 chloroplast genomes..xls
- Table S1-S10/Table S2. Characteristics of the chloroplast genome of the 21 species.xls
- Table S1-S10/Table S3. The number of SSRs of six types.xls
- Table S1-S10/Table S4. The number of SSRs in the different regions.xls
- Table S1-S10/Table S5. The number of ssr for the different gene intervals.xls
- Table S1-S10/Table S6. The number of SSRs of different repetitive units.xls
- Table S1-S10/Table S7.The number of INEs of four types.xls
- Table S1-S10/Table S8. The lengths of the INEs of the four types.xls
- Table S1-S10/Table S9. Nucleotide diversity in 21 species (Pi).xls
