# Supplementary material for: Comparative Analysis of Complete Chloroplast Genomes and Phylogenetic Relationships of 21 Sect. Camellia (Camellia L.) Plants
Source: Genes (Basel). 2025 Jan 3;16(1):49. doi: 10.3390/genes16010049 (PMC11764880; doi:10.3390/genes16010049)
Supplement: Supplementary file 1 [file genes-16-00049-s001.zip › Table S1-S10/Table S1. NCBI serial numbers of the 27 species used for constructing the phylogenetic tree.xls]

## Sheet: Sheet1
Table S1 NCBI serial numbers of the 27 species used for constructing the phylogenetic tree
Species	NCBI serial number
Apterosperma oblata	NC035641
Camellia nitidissima	MT157618
Camellia luteoflora	KY626042
Camellia oleifera	MZ189740
Camellia ptilophylla	MT721159
Camellia sinensis	MH042531
Camellia leptophylla	OQ646049
Camellia pubicosta	NC024662
Camellia elongata	NC035652
Camellia anlungensis	NC050354
Camellia rubituberculata	MZ424202
Camellia omeiensis	OQ785337
Camellia polyodonta	MN078087
Camellia trichosperma	OK181904
Camellia brevipetiolata	OQ679993
Camellia lungshenensis	OP954018
Camellia alba	OP709388
Camellia bailinshanica	OR004503
Camellia oligophlebia	OQ773551
Camellia uraku	OQ810032
Camellia borealiyunnanica	OQ707217
Camellia semiserrata	MZ403753
Camellia chekiangoleosa	MG431968
Camellia japonica	MG543990
Camellia lienshanensis	ON479593
Camellia azalea	KY856741
Camellia yunnaica	PQ539953
Camellia pitardii	PQ539952
Camellia delicata	PQ539948
Camellia longistyla	PQ539950
Camellia kweichouensis	PQ539949
Camellia paucipetala	PQ539951
