# Supplementary material for: Comparative Analysis of Complete Chloroplast Genomes and Phylogenetic Relationships of 21 Sect. Camellia (Camellia L.) Plants
Source: Genes (Basel). 2025 Jan 3;16(1):49. doi: 10.3390/genes16010049 (PMC11764880; doi:10.3390/genes16010049)
Supplement: Supplementary file 1 [file genes-16-00049-s001.zip › Table S1-S10/Table S10. RSCU values for codons and stop codons encoding 20 amino acids in 21 chloroplast genomes..xls]

## Sheet: all
Table S9. RSCU values for codons and stop codons encoding 20 amino acids in 21 chloroplast genomes.
AminoAcid	Symbol	Codon	Number	RSCU
R	Arg	CGC	75	0.3277
S	Ser	AGC	95	0.328
D	Asp	GAC	167	0.3623
L	Leu	CUG	148	0.3737
Y	Tyr	UAC	168	0.3862
A	Ala	GCG	124	0.3927
T	Thr	ACG	114	0.3928
L	Leu	CUC	160	0.404
R	Arg	CGG	93	0.4064
G	Gly	GGC	169	0.4257
H	His	CAC	118	0.4283
V	Val	GUC	136	0.4283
N	Asn	AAC	242	0.4396
C	Cys	UGC	55	0.4418
Q	Gln	CAG	184	0.4549
E	Glu	GAG	276	0.4619
P	Pro	CCG	115	0.4757
K	Lys	AAG	291	0.4767
S	Ser	UCG	141	0.4868
V	Val	GUG	169	0.5323
I	Ile	AUC	387	0.5796
R	Arg	AGG	134	0.5856
A	Ala	GCC	197	0.6239
G	Gly	GGG	257	0.6474
F	Phe	UUC	440	0.6743
P	Pro	CCC	170	0.7032
*	Ter	UAG	19	0.7125
T	Thr	ACC	212	0.7304
L	Leu	CUA	310	0.7828
*	Ter	UGA	21	0.7875
S	Ser	UCC	258	0.8907
I	Ile	AUA	639	0.9571
W	Trp	UGG	415	1
M	Met	AUG	563	1
A	Ala	GCA	361	1.1433
P	Pro	CCA	284	1.1748
S	Ser	UCA	345	1.191
L	Leu	UUG	477	1.2045
T	Thr	ACA	354	1.2196
L	Leu	CUU	489	1.2348
S	Ser	AGU	371	1.2808
G	Gly	GGU	522	1.3149
F	Phe	UUU	865	1.3257
R	Arg	CGU	319	1.394
R	Arg	CGA	331	1.4465
I	Ile	AUU	977	1.4633
*	Ter	UAA	40	1.5
V	Val	GUU	480	1.5118
K	Lys	AAA	930	1.5233
V	Val	GUA	485	1.5276
E	Glu	GAA	919	1.5381
Q	Gln	CAA	625	1.5451
C	Cys	UGU	194	1.5582
N	Asn	AAU	859	1.5604
H	His	CAU	433	1.5717
G	Gly	GGA	640	1.6121
Y	Tyr	UAU	702	1.6138
D	Asp	GAU	755	1.6377
P	Pro	CCU	398	1.6463
T	Thr	ACU	481	1.6572
S	Ser	UCU	528	1.8228
R	Arg	AGA	421	1.8398
A	Ala	GCU	581	1.8401
L	Leu	UUA	792	2
Total	64	64	23020	64

## Sheet: Camellia_lungshenensis.rscu
AminoAcid	Symbol	Codon	Number	RSCU
*	Ter	UAA	40	1.5
*	Ter	UAG	19	0.7125
*	Ter	UGA	21	0.7875
A	Ala	GCA	359	1.1388
A	Ala	GCC	197	0.6249
A	Ala	GCG	125	0.3965
A	Ala	GCU	580	1.8398
C	Cys	UGC	55	0.4435
C	Cys	UGU	193	1.5565
D	Asp	GAC	167	0.3619
D	Asp	GAU	756	1.6381
E	Glu	GAA	919	1.5394
E	Glu	GAG	275	0.4606
F	Phe	UUC	441	0.6769
F	Phe	UUU	862	1.3231
G	Gly	GGA	639	1.6075
G	Gly	GGC	171	0.4302
G	Gly	GGG	260	0.6541
G	Gly	GGU	520	1.3082
H	His	CAC	118	0.4283
H	His	CAU	433	1.5717
I	Ile	AUA	640	0.9571
I	Ile	AUC	389	0.5818
I	Ile	AUU	977	1.4611
K	Lys	AAA	928	1.5201
K	Lys	AAG	293	0.4799
L	Leu	CUA	310	0.7825
L	Leu	CUC	160	0.4039
L	Leu	CUG	148	0.3736
L	Leu	CUU	490	1.2369
L	Leu	UUA	790	1.9941
L	Leu	UUG	479	1.2091
M	Met	AUG	561	1
N	Asn	AAC	242	0.4408
N	Asn	AAU	856	1.5592
P	Pro	CCA	284	1.1772
P	Pro	CCC	170	0.7047
P	Pro	CCG	114	0.4725
P	Pro	CCU	397	1.6456
Q	Gln	CAA	624	1.5446
Q	Gln	CAG	184	0.4554
R	Arg	AGA	418	1.8333
R	Arg	AGG	134	0.5877
R	Arg	CGA	330	1.4474
R	Arg	CGC	75	0.3289
R	Arg	CGG	93	0.4079
R	Arg	CGU	318	1.3947
S	Ser	AGC	95	0.3276
S	Ser	AGU	371	1.2793
S	Ser	UCA	345	1.1897
S	Ser	UCC	260	0.8966
S	Ser	UCG	143	0.4931
S	Ser	UCU	526	1.8138
T	Thr	ACA	354	1.2196
T	Thr	ACC	213	0.7339
T	Thr	ACG	112	0.3859
T	Thr	ACU	482	1.6606
V	Val	GUA	487	1.529
V	Val	GUC	138	0.4333
V	Val	GUG	170	0.5338
V	Val	GUU	479	1.5039
W	Trp	UGG	416	1
Y	Tyr	UAC	168	0.3862
Y	Tyr	UAU	702	1.6138
Total	64	64	23015	64

## Sheet: Camellia_oligophlebia.rscu
AminoAcid	Symbol	Codon	Number	RSCU
*	Ter	UAA	40	1.5
*	Ter	UAG	19	0.7125
*	Ter	UGA	21	0.7875
A	Ala	GCA	360	1.141
A	Ala	GCC	197	0.6244
A	Ala	GCG	125	0.3962
A	Ala	GCU	580	1.8384
C	Cys	UGC	55	0.4418
C	Cys	UGU	194	1.5582
D	Asp	GAC	166	0.3605
D	Asp	GAU	755	1.6395
E	Glu	GAA	918	1.5364
E	Glu	GAG	277	0.4636
F	Phe	UUC	441	0.6733
F	Phe	UUU	869	1.3267
G	Gly	GGA	639	1.6106
G	Gly	GGC	170	0.4285
G	Gly	GGG	258	0.6503
G	Gly	GGU	520	1.3106
H	His	CAC	119	0.4281
H	His	CAU	437	1.5719
I	Ile	AUA	640	0.9576
I	Ile	AUC	387	0.5791
I	Ile	AUU	978	1.4633
K	Lys	AAA	926	1.5193
K	Lys	AAG	293	0.4807
L	Leu	CUA	310	0.7832
L	Leu	CUC	160	0.4042
L	Leu	CUG	148	0.3739
L	Leu	CUU	490	1.2379
L	Leu	UUA	792	2.0008
L	Leu	UUG	475	1.2
M	Met	AUG	562	1
N	Asn	AAC	244	0.444
N	Asn	AAU	855	1.556
P	Pro	CCA	283	1.1731
P	Pro	CCC	170	0.7047
P	Pro	CCG	115	0.4767
P	Pro	CCU	397	1.6456
Q	Gln	CAA	624	1.5426
Q	Gln	CAG	185	0.4574
R	Arg	AGA	419	1.8431
R	Arg	AGG	131	0.5762
R	Arg	CGA	332	1.4604
R	Arg	CGC	74	0.3255
R	Arg	CGG	94	0.4135
R	Arg	CGU	314	1.3812
S	Ser	AGC	95	0.3276
S	Ser	AGU	372	1.2828
S	Ser	UCA	345	1.1897
S	Ser	UCC	260	0.8966
S	Ser	UCG	142	0.4897
S	Ser	UCU	526	1.8138
T	Thr	ACA	354	1.2207
T	Thr	ACC	212	0.731
T	Thr	ACG	112	0.3862
T	Thr	ACU	482	1.6621
V	Val	GUA	485	1.5264
V	Val	GUC	136	0.428
V	Val	GUG	171	0.5382
V	Val	GUU	479	1.5075
W	Trp	UGG	417	1
Y	Tyr	UAC	168	0.3858
Y	Tyr	UAU	703	1.6142
Total	64	64	23017	64

## Sheet: Camellia_omeiensis.rscu
AminoAcid	Symbol	Codon	Number	RSCU
*	Ter	UAA	40	1.5
*	Ter	UAG	19	0.7125
*	Ter	UGA	21	0.7875
A	Ala	GCA	360	1.1401
A	Ala	GCC	197	0.6239
A	Ala	GCG	125	0.3959
A	Ala	GCU	581	1.8401
C	Cys	UGC	55	0.4418
C	Cys	UGU	194	1.5582
D	Asp	GAC	168	0.3636
D	Asp	GAU	756	1.6364
E	Glu	GAA	917	1.5373
E	Glu	GAG	276	0.4627
F	Phe	UUC	443	0.6769
F	Phe	UUU	866	1.3231
G	Gly	GGA	640	1.6131
G	Gly	GGC	170	0.4285
G	Gly	GGG	256	0.6452
G	Gly	GGU	521	1.3132
H	His	CAC	118	0.426
H	His	CAU	436	1.574
I	Ile	AUA	641	0.9572
I	Ile	AUC	389	0.5809
I	Ile	AUU	979	1.4619
K	Lys	AAA	928	1.5176
K	Lys	AAG	295	0.4824
L	Leu	CUA	310	0.7825
L	Leu	CUC	159	0.4013
L	Leu	CUG	148	0.3736
L	Leu	CUU	490	1.2369
L	Leu	UUA	792	1.9992
L	Leu	UUG	478	1.2066
M	Met	AUG	560	1
N	Asn	AAC	242	0.4404
N	Asn	AAU	857	1.5596
P	Pro	CCA	282	1.1677
P	Pro	CCC	171	0.7081
P	Pro	CCG	116	0.4803
P	Pro	CCU	397	1.6439
Q	Gln	CAA	625	1.5432
Q	Gln	CAG	185	0.4568
R	Arg	AGA	420	1.8462
R	Arg	AGG	132	0.5802
R	Arg	CGA	330	1.4505
R	Arg	CGC	74	0.3253
R	Arg	CGG	94	0.4132
R	Arg	CGU	315	1.3846
S	Ser	AGC	95	0.3274
S	Ser	AGU	371	1.2786
S	Ser	UCA	345	1.189
S	Ser	UCC	260	0.896
S	Ser	UCG	142	0.4894
S	Ser	UCU	528	1.8196
T	Thr	ACA	355	1.222
T	Thr	ACC	213	0.7332
T	Thr	ACG	112	0.3855
T	Thr	ACU	482	1.6592
V	Val	GUA	484	1.5244
V	Val	GUC	138	0.4346
V	Val	GUG	170	0.5354
V	Val	GUU	478	1.5055
W	Trp	UGG	416	1
Y	Tyr	UAC	168	0.3862
Y	Tyr	UAU	702	1.6138
Total	64	64	23027	64

## Sheet: Camellia_paucipetala.rscu
AminoAcid	Symbol	Codon	Number	RSCU
*	Ter	UAA	40	1.5
*	Ter	UAG	19	0.7125
*	Ter	UGA	21	0.7875
A	Ala	GCA	360	1.141
A	Ala	GCC	196	0.6212
A	Ala	GCG	125	0.3962
A	Ala	GCU	581	1.8415
C	Cys	UGC	55	0.4418
C	Cys	UGU	194	1.5582
D	Asp	GAC	167	0.3623
D	Asp	GAU	755	1.6377
E	Glu	GAA	918	1.5364
E	Glu	GAG	277	0.4636
F	Phe	UUC	441	0.6743
F	Phe	UUU	867	1.3257
G	Gly	GGA	639	1.6126
G	Gly	GGC	170	0.429
G	Gly	GGG	256	0.6461
G	Gly	GGU	520	1.3123
H	His	CAC	118	0.4268
H	His	CAU	435	1.5732
I	Ile	AUA	641	0.9572
I	Ile	AUC	388	0.5794
I	Ile	AUU	980	1.4634
K	Lys	AAA	930	1.5209
K	Lys	AAG	293	0.4791
L	Leu	CUA	310	0.7832
L	Leu	CUC	160	0.4042
L	Leu	CUG	148	0.3739
L	Leu	CUU	487	1.2303
L	Leu	UUA	793	2.0034
L	Leu	UUG	477	1.2051
M	Met	AUG	560	1
N	Asn	AAC	241	0.4402
N	Asn	AAU	854	1.5598
P	Pro	CCA	282	1.1677
P	Pro	CCC	171	0.7081
P	Pro	CCG	116	0.4803
P	Pro	CCU	397	1.6439
Q	Gln	CAA	624	1.5426
Q	Gln	CAG	185	0.4574
R	Arg	AGA	419	1.8445
R	Arg	AGG	132	0.5811
R	Arg	CGA	329	1.4483
R	Arg	CGC	74	0.3258
R	Arg	CGG	93	0.4094
R	Arg	CGU	316	1.391
S	Ser	AGC	95	0.328
S	Ser	AGU	371	1.2808
S	Ser	UCA	346	1.1945
S	Ser	UCC	259	0.8941
S	Ser	UCG	141	0.4868
S	Ser	UCU	526	1.8159
T	Thr	ACA	356	1.2244
T	Thr	ACC	214	0.736
T	Thr	ACG	111	0.3818
T	Thr	ACU	482	1.6578
V	Val	GUA	487	1.5327
V	Val	GUC	135	0.4249
V	Val	GUG	170	0.535
V	Val	GUU	479	1.5075
W	Trp	UGG	416	1
Y	Tyr	UAC	169	0.3881
Y	Tyr	UAU	702	1.6119
Total	64	64	23013	64

## Sheet: Camellia_pitardii.rscu
AminoAcid	Symbol	Codon	Number	RSCU
*	Ter	UAA	40	1.5
*	Ter	UAG	19	0.7125
*	Ter	UGA	21	0.7875
A	Ala	GCA	360	1.142
A	Ala	GCC	197	0.6249
A	Ala	GCG	125	0.3965
A	Ala	GCU	579	1.8366
C	Cys	UGC	55	0.4435
C	Cys	UGU	193	1.5565
D	Asp	GAC	167	0.3623
D	Asp	GAU	755	1.6377
E	Glu	GAA	919	1.5381
E	Glu	GAG	276	0.4619
F	Phe	UUC	438	0.6733
F	Phe	UUU	863	1.3267
G	Gly	GGA	640	1.6111
G	Gly	GGC	170	0.4279
G	Gly	GGG	259	0.652
G	Gly	GGU	520	1.309
H	His	CAC	118	0.4268
H	His	CAU	435	1.5732
I	Ile	AUA	641	0.9586
I	Ile	AUC	385	0.5758
I	Ile	AUU	980	1.4656
K	Lys	AAA	927	1.5209
K	Lys	AAG	292	0.4791
L	Leu	CUA	310	0.7818
L	Leu	CUC	160	0.4035
L	Leu	CUG	148	0.3733
L	Leu	CUU	490	1.2358
L	Leu	UUA	792	1.9975
L	Leu	UUG	479	1.2081
M	Met	AUG	559	1
N	Asn	AAC	241	0.4386
N	Asn	AAU	858	1.5614
P	Pro	CCA	283	1.1718
P	Pro	CCC	171	0.7081
P	Pro	CCG	115	0.4762
P	Pro	CCU	397	1.6439
Q	Gln	CAA	624	1.5426
Q	Gln	CAG	185	0.4574
R	Arg	AGA	418	1.8347
R	Arg	AGG	133	0.5838
R	Arg	CGA	330	1.4484
R	Arg	CGC	75	0.3292
R	Arg	CGG	93	0.4082
R	Arg	CGU	318	1.3958
S	Ser	AGC	95	0.3282
S	Ser	AGU	369	1.2746
S	Ser	UCA	343	1.1848
S	Ser	UCC	260	0.8981
S	Ser	UCG	142	0.4905
S	Ser	UCU	528	1.8238
T	Thr	ACA	355	1.222
T	Thr	ACC	213	0.7332
T	Thr	ACG	112	0.3855
T	Thr	ACU	482	1.6592
V	Val	GUA	486	1.5259
V	Val	GUC	138	0.4333
V	Val	GUG	171	0.5369
V	Val	GUU	479	1.5039
W	Trp	UGG	416	1
Y	Tyr	UAC	168	0.3871
Y	Tyr	UAU	700	1.6129
Total	64	64	23010	64

## Sheet: Camellia_alba.rsc
AminoAcid	Symbol	Codon	Number	RSCU
*	Ter	UAA	40	1.5
*	Ter	UAG	19	0.7125
*	Ter	UGA	21	0.7875
A	Ala	GCA	359	1.1379
A	Ala	GCC	197	0.6244
A	Ala	GCG	125	0.3962
A	Ala	GCU	581	1.8415
C	Cys	UGC	55	0.4418
C	Cys	UGU	194	1.5582
D	Asp	GAC	168	0.3629
D	Asp	GAU	758	1.6371
E	Glu	GAA	918	1.5364
E	Glu	GAG	277	0.4636
F	Phe	UUC	441	0.6748
F	Phe	UUU	866	1.3252
G	Gly	GGA	638	1.6071
G	Gly	GGC	170	0.4282
G	Gly	GGG	259	0.6524
G	Gly	GGU	521	1.3123
H	His	CAC	119	0.4288
H	His	CAU	436	1.5712
I	Ile	AUA	641	0.9577
I	Ile	AUC	388	0.5797
I	Ile	AUU	979	1.4626
K	Lys	AAA	930	1.5221
K	Lys	AAG	292	0.4779
L	Leu	CUA	310	0.7822
L	Leu	CUC	160	0.4037
L	Leu	CUG	148	0.3734
L	Leu	CUU	490	1.2363
L	Leu	UUA	793	2.0008
L	Leu	UUG	477	1.2035
M	Met	AUG	561	1
N	Asn	AAC	242	0.4408
N	Asn	AAU	856	1.5592
P	Pro	CCA	284	1.1772
P	Pro	CCC	169	0.7005
P	Pro	CCG	115	0.4767
P	Pro	CCU	397	1.6456
Q	Gln	CAA	624	1.5426
Q	Gln	CAG	185	0.4574
R	Arg	AGA	420	1.8489
R	Arg	AGG	131	0.5767
R	Arg	CGA	330	1.4527
R	Arg	CGC	74	0.3258
R	Arg	CGG	94	0.4138
R	Arg	CGU	314	1.3822
S	Ser	AGC	95	0.3266
S	Ser	AGU	373	1.2825
S	Ser	UCA	345	1.1862
S	Ser	UCC	261	0.8974
S	Ser	UCG	143	0.4917
S	Ser	UCU	528	1.8155
T	Thr	ACA	354	1.2207
T	Thr	ACC	213	0.7345
T	Thr	ACG	112	0.3862
T	Thr	ACU	481	1.6586
V	Val	GUA	485	1.5264
V	Val	GUC	138	0.4343
V	Val	GUG	170	0.535
V	Val	GUU	478	1.5043
W	Trp	UGG	416	1
Y	Tyr	UAC	168	0.3867
Y	Tyr	UAU	701	1.6133
Total	64	64	23027	64

## Sheet: Camellia_polyodonta.rscu
AminoAcid	Symbol	Codon	Number	RSCU
*	Ter	UAA	40	1.5
*	Ter	UAG	19	0.7125
*	Ter	UGA	21	0.7875
A	Ala	GCA	361	1.1442
A	Ala	GCC	197	0.6244
A	Ala	GCG	124	0.393
A	Ala	GCU	580	1.8384
C	Cys	UGC	55	0.4435
C	Cys	UGU	193	1.5565
D	Asp	GAC	167	0.3615
D	Asp	GAU	757	1.6385
E	Glu	GAA	920	1.5385
E	Glu	GAG	276	0.4615
F	Phe	UUC	440	0.6743
F	Phe	UUU	865	1.3257
G	Gly	GGA	640	1.6121
G	Gly	GGC	169	0.4257
G	Gly	GGG	257	0.6474
G	Gly	GGU	522	1.3149
H	His	CAC	118	0.4275
H	His	CAU	434	1.5725
I	Ile	AUA	641	0.9596
I	Ile	AUC	385	0.5763
I	Ile	AUU	978	1.4641
K	Lys	AAA	930	1.5221
K	Lys	AAG	292	0.4779
L	Leu	CUA	311	0.7844
L	Leu	CUC	160	0.4035
L	Leu	CUG	148	0.3733
L	Leu	CUU	491	1.2383
L	Leu	UUA	791	1.995
L	Leu	UUG	478	1.2055
M	Met	AUG	561	1
N	Asn	AAC	243	0.4418
N	Asn	AAU	857	1.5582
P	Pro	CCA	284	1.1772
P	Pro	CCC	169	0.7005
P	Pro	CCG	114	0.4725
P	Pro	CCU	398	1.6497
Q	Gln	CAA	625	1.5432
Q	Gln	CAG	185	0.4568
R	Arg	AGA	420	1.8408
R	Arg	AGG	133	0.5829
R	Arg	CGA	330	1.4463
R	Arg	CGC	74	0.3243
R	Arg	CGG	93	0.4076
R	Arg	CGU	319	1.3981
S	Ser	AGC	95	0.3278
S	Ser	AGU	371	1.28
S	Ser	UCA	344	1.1869
S	Ser	UCC	258	0.8902
S	Ser	UCG	142	0.4899
S	Ser	UCU	529	1.8252
T	Thr	ACA	356	1.2244
T	Thr	ACC	210	0.7223
T	Thr	ACG	112	0.3852
T	Thr	ACU	485	1.6681
V	Val	GUA	484	1.5244
V	Val	GUC	137	0.4315
V	Val	GUG	170	0.5354
V	Val	GUU	479	1.5087
W	Trp	UGG	416	1
Y	Tyr	UAC	168	0.3875
Y	Tyr	UAU	699	1.6125
Total	64	64	23020	64

## Sheet: Camellia_semiserrata.rscu
AminoAcid	Symbol	Codon	Number	RSCU
*	Ter	UAA	40	1.5
*	Ter	UAG	19	0.7125
*	Ter	UGA	21	0.7875
A	Ala	GCA	360	1.1401
A	Ala	GCC	197	0.6239
A	Ala	GCG	125	0.3959
A	Ala	GCU	581	1.8401
C	Cys	UGC	55	0.4418
C	Cys	UGU	194	1.5582
D	Asp	GAC	168	0.3636
D	Asp	GAU	756	1.6364
E	Glu	GAA	918	1.5377
E	Glu	GAG	276	0.4623
F	Phe	UUC	443	0.6769
F	Phe	UUU	866	1.3231
G	Gly	GGA	640	1.6131
G	Gly	GGC	170	0.4285
G	Gly	GGG	256	0.6452
G	Gly	GGU	521	1.3132
H	His	CAC	118	0.426
H	His	CAU	436	1.574
I	Ile	AUA	641	0.9572
I	Ile	AUC	389	0.5809
I	Ile	AUU	979	1.4619
K	Lys	AAA	928	1.5176
K	Lys	AAG	295	0.4824
L	Leu	CUA	310	0.7825
L	Leu	CUC	159	0.4013
L	Leu	CUG	148	0.3736
L	Leu	CUU	490	1.2369
L	Leu	UUA	792	1.9992
L	Leu	UUG	478	1.2066
M	Met	AUG	560	1
N	Asn	AAC	242	0.4404
N	Asn	AAU	857	1.5596
P	Pro	CCA	282	1.1677
P	Pro	CCC	170	0.7039
P	Pro	CCG	116	0.4803
P	Pro	CCU	398	1.648
Q	Gln	CAA	625	1.5432
Q	Gln	CAG	185	0.4568
R	Arg	AGA	420	1.8475
R	Arg	AGG	132	0.5806
R	Arg	CGA	329	1.4472
R	Arg	CGC	74	0.3255
R	Arg	CGG	94	0.4135
R	Arg	CGU	315	1.3856
S	Ser	AGC	95	0.3274
S	Ser	AGU	371	1.2786
S	Ser	UCA	345	1.189
S	Ser	UCC	260	0.896
S	Ser	UCG	142	0.4894
S	Ser	UCU	528	1.8196
T	Thr	ACA	355	1.222
T	Thr	ACC	213	0.7332
T	Thr	ACG	112	0.3855
T	Thr	ACU	482	1.6592
V	Val	GUA	484	1.5244
V	Val	GUC	138	0.4346
V	Val	GUG	170	0.5354
V	Val	GUU	478	1.5055
W	Trp	UGG	416	1
Y	Tyr	UAC	169	0.3885
Y	Tyr	UAU	701	1.6115
Total	64	64	23027	64

## Sheet: Camellia_trichosperma.rscu
AminoAcid	Symbol	Codon	Number	RSCU
*	Ter	UAA	40	1.5
*	Ter	UAG	19	0.7125
*	Ter	UGA	21	0.7875
A	Ala	GCA	361	1.1433
A	Ala	GCC	197	0.6239
A	Ala	GCG	124	0.3927
A	Ala	GCU	581	1.8401
C	Cys	UGC	55	0.4435
C	Cys	UGU	193	1.5565
D	Asp	GAC	167	0.3615
D	Asp	GAU	757	1.6385
E	Glu	GAA	919	1.5381
E	Glu	GAG	276	0.4619
F	Phe	UUC	442	0.6764
F	Phe	UUU	865	1.3236
G	Gly	GGA	640	1.6121
G	Gly	GGC	169	0.4257
G	Gly	GGG	257	0.6474
G	Gly	GGU	522	1.3149
H	His	CAC	118	0.4283
H	His	CAU	433	1.5717
I	Ile	AUA	639	0.9585
I	Ile	AUC	386	0.579
I	Ile	AUU	975	1.4625
K	Lys	AAA	930	1.5209
K	Lys	AAG	293	0.4791
L	Leu	CUA	311	0.784
L	Leu	CUC	160	0.4034
L	Leu	CUG	148	0.3731
L	Leu	CUU	493	1.2429
L	Leu	UUA	790	1.9916
L	Leu	UUG	478	1.205
M	Met	AUG	562	1
N	Asn	AAC	243	0.4414
N	Asn	AAU	858	1.5586
P	Pro	CCA	284	1.1796
P	Pro	CCC	169	0.702
P	Pro	CCG	114	0.4735
P	Pro	CCU	396	1.6449
Q	Gln	CAA	625	1.547
Q	Gln	CAG	183	0.453
R	Arg	AGA	418	1.832
R	Arg	AGG	133	0.5829
R	Arg	CGA	331	1.4507
R	Arg	CGC	75	0.3287
R	Arg	CGG	92	0.4032
R	Arg	CGU	320	1.4025
S	Ser	AGC	95	0.3278
S	Ser	AGU	372	1.2835
S	Ser	UCA	344	1.1869
S	Ser	UCC	256	0.8833
S	Ser	UCG	143	0.4934
S	Ser	UCU	529	1.8252
T	Thr	ACA	356	1.2255
T	Thr	ACC	210	0.7229
T	Thr	ACG	112	0.3855
T	Thr	ACU	484	1.6661
V	Val	GUA	485	1.5264
V	Val	GUC	136	0.428
V	Val	GUG	170	0.535
V	Val	GUU	480	1.5106
W	Trp	UGG	416	1
Y	Tyr	UAC	169	0.3885
Y	Tyr	UAU	701	1.6115
Total	64	64	23020	64

[truncated: 12 more sheets: Camellia_uraku.rscu, Camellia_yunnaica.rscu, Camellia_azalea.rscu, Camellia_bailinshanica.rscu, Camellia_borealiyunnanica.rscu, Camellia_brevipetiolata.rscu, Camellia_chekiangoleosa.rscu, Camellia_delicata.rscu, Camellia_japonica.rscu, Camellia_kweichouensis.rscu, Camellia_lienshanensis.rscu, Camellia_longistyla.rscu]
