# Supplementary material for: Comparative Analysis of Complete Chloroplast Genomes and Phylogenetic Relationships of 21 Sect. Camellia (Camellia L.) Plants
Source: Genes (Basel). 2025 Jan 3;16(1):49. doi: 10.3390/genes16010049 (PMC11764880; doi:10.3390/genes16010049)
Supplement: Supplementary file 1 [file genes-16-00049-s001.zip › Table S1-S10/Table S2. Characteristics of the chloroplast genome of the 21 species.xls]

## Sheet: Sheet1
Table S2. Characteristics of the chloroplast genome of the 21 species
Species	Camellia azalea	Camellia bailinshanica	Camellia borealiyunnanica	Camellia brevipetiolata	Camellia chekiangoleosa	Camellia delicata	Camellia japonica	Camellia kweichouensis	Camellia lienshanensis	Camellia longistyla	Camellia lungshenensis	Camellia oligophlebia	Camellia omeiensis	Camellia paucipetala	Camellia pitardii	Camellia alba	Camellia polyodonta	Camellia semiserrata	Camellia trichosperma	Camellia uraku	Camellia yunnaica
Genome size(bp)	157039	156943	156406	156857	156971	156879	156606	156847	156901	156829	156795	156876	156960	156931	157028	156922	156983	156949	156605	156979	156707
LSC length(bp)	86674	86574	86194	86535	86673	86515	86257	86546	86499	86492	86455	86626	86595	86624	86667	86542	86657	86584	86256	86660	86537
SSC length(bp)	18281	18235	18194	18268	18394	18270	18415	18269	18248	18267	18260	18234	18231	18221	18263	18246	18414	18231	18415	18407	18276
IR length(bp)	26042	26067	26009	26027	25952	26047	25967	26016	26077	26035	26040	26008	26067	26043	26049	26067	25956	26067	25967	25956	25947
Number of genes	132	132	132	132	132	132	132	132	132	132	132	132	132	132	132	132	132	132	132	132	132
Number of Protein-coding genes	87	87	87	87	87	87	87	87	87	87	87	87	87	87	87	87	87	87	87	87	87
Number of tRNA genes	37	37	37	37	37	37	37	37	37	37	37	37	37	37	37	37	37	37	37	37	37
Number of rRNA genes	8	8	8	8	8	8	8	8	8	8	8	8	8	8	8	8	8	8	8	8	8
All GC content(%)	37.3	37.31	37.32	37.31	37.29	37.33	37.32	37.32	37.32	37.33	37.33	37.32	37.32	37.31	37.31	37.32	37.3	37.32	37.32	37.3	37.31
LSC GC content(%)	35.3	35.32	35.33	35.31	35.28	35.34	35.34	35.32	35.33	35.33	35.34	35.3	35.33	35.31	35.31	35.34	35.3	35.33	35.34	35.29	35.31
SSC GC content(%)	30.57	30.6	30.59	30.58	30.54	30.59	30.53	30.6	30.59	30.57	30.6	30.61	30.62	30.6	30.58	30.58	30.55	30.62	30.53	30.55	30.59
IR GC content(%)	42.98	42.97	42.98	43	43.03	43.01	43.01	43	42.97	43	43	43.02	42.97	42.97	42.98	42.97	43.03	42.97	43.01	43.03	43
CDS_len	79671	79686	79605	79647	79674	79674	79671	79647	79728	79650	79656	79653	79701	79641	79641	79701	79671	79701	79671	79671	79653
CDS_GC1	45.23	45.21	45.2	45.26	45.25	45.28	45.24	45.26	45.25	45.26	45.25	45.23	45.22	45.21	45.27	45.23	45.25	45.22	45.24	45.24	45.26
CDS_GC2	38	37.98	37.98	37.99	37.98	38	37.98	37.98	37.97	37.98	37.99	37.97	37.98	37.97	37.99	37.97	37.99	37.97	37.98	37.98	37.98
CDS_GC3	29.37	29.4	29.37	29.4	29.35	29.41	29.36	29.41	29.4	29.39	29.44	29.41	29.42	29.39	29.4	29.41	29.36	29.42	29.36	29.36	29.4
CDS_GC_all	37.54	37.53	37.52	37.55	37.53	37.56	37.53	37.55	37.54	37.55	37.56	37.54	37.54	37.52	37.55	37.54	37.53	37.54	37.53	37.53	37.55
