# Supplementary material for: Comparative Analysis of Complete Chloroplast Genomes and Phylogenetic Relationships of 21 Sect. Camellia (Camellia L.) Plants
Source: Genes (Basel). 2025 Jan 3;16(1):49. doi: 10.3390/genes16010049 (PMC11764880; doi:10.3390/genes16010049)
Supplement: Supplementary file 1 [file genes-16-00049-s001.zip › Table S1-S10/Table S3. The number of SSRs of six types.xls]

## Sheet: Sheet1
Table S3. The number of SSRs of six types
Species	Total	Type	Number
Camellia azalea	138	mono	50
Camellia azalea		di	4
Camellia azalea		tri	72
Camellia azalea		tetra	12
Camellia azalea		penta	0
Camellia azalea		hexa	0
Camellia bailinshanica	142	mono	54
Camellia bailinshanica		di	4
Camellia bailinshanica		tri	71
Camellia bailinshanica		tetra	12
Camellia bailinshanica		penta	1
Camellia bailinshanica		hexa	0
Camellia borealiyunnanica	140	mono	54
Camellia borealiyunnanica		di	4
Camellia borealiyunnanica		tri	70
Camellia borealiyunnanica		tetra	12
Camellia borealiyunnanica		penta	0
Camellia borealiyunnanica		hexa	0
Camellia brevipetiolata	145	mono	56
Camellia brevipetiolata		di	4
Camellia brevipetiolata		tri	71
Camellia brevipetiolata		tetra	12
Camellia brevipetiolata		penta	0
Camellia brevipetiolata		hexa	2
Camellia chekiangoleosa	145	mono	55
Camellia chekiangoleosa		di	5
Camellia chekiangoleosa		tri	71
Camellia chekiangoleosa		tetra	14
Camellia chekiangoleosa		penta	0
Camellia chekiangoleosa		hexa	0
Camellia delicata	138	mono	47
Camellia delicata		di	4
Camellia delicata		tri	71
Camellia delicata		tetra	13
Camellia delicata		penta	0
Camellia delicata		hexa	3
Camellia japonica	143	mono	50
Camellia japonica		di	4
Camellia japonica		tri	74
Camellia japonica		tetra	13
Camellia japonica		penta	0
Camellia japonica		hexa	2
Camellia kweichouensis	144	mono	56
Camellia kweichouensis		di	4
Camellia kweichouensis		tri	71
Camellia kweichouensis		tetra	11
Camellia kweichouensis		penta	0
Camellia kweichouensis		hexa	2
Camellia lienshanensis	144	mono	54
Camellia lienshanensis		di	4
Camellia lienshanensis		tri	71
Camellia lienshanensis		tetra	13
Camellia lienshanensis		penta	0
Camellia lienshanensis		hexa	2
Camellia longistyla	140	mono	49
Camellia longistyla		di	4
Camellia longistyla		tri	71
Camellia longistyla		tetra	13
Camellia longistyla		penta	0
Camellia longistyla		hexa	3
Camellia lungshenensis	146	mono	56
Camellia lungshenensis		di	4
Camellia lungshenensis		tri	71
Camellia lungshenensis		tetra	13
Camellia lungshenensis		penta	0
Camellia lungshenensis		hexa	2
Camellia oligophlebia	139	mono	51
Camellia oligophlebia		di	4
Camellia oligophlebia		tri	72
Camellia oligophlebia		tetra	12
Camellia oligophlebia		penta	0
Camellia oligophlebia		hexa	0
Camellia omeiensis	138	mono	52
Camellia omeiensis		di	4
Camellia omeiensis		tri	70
Camellia omeiensis		tetra	12
Camellia omeiensis		penta	0
Camellia omeiensis		hexa	0
Camellia paucipetala	145	mono	56
Camellia paucipetala		di	5
Camellia paucipetala		tri	72
Camellia paucipetala		tetra	12
Camellia paucipetala		penta	0
Camellia paucipetala		hexa	0
Camellia pitardii	142	mono	52
Camellia pitardii		di	4
Camellia pitardii		tri	71
Camellia pitardii		tetra	13
Camellia pitardii		penta	0
Camellia pitardii		hexa	2
Camellia alba	140	mono	53
Camellia alba		di	4
Camellia alba		tri	71
Camellia alba		tetra	12
Camellia alba		penta	0
Camellia alba		hexa	0
Camellia polyodonta	142	mono	50
Camellia polyodonta		di	4
Camellia polyodonta		tri	72
Camellia polyodonta		tetra	13
Camellia polyodonta		penta	1
Camellia polyodonta		hexa	2
Camellia semiserrata	138	mono	52
Camellia semiserrata		di	4
Camellia semiserrata		tri	70
Camellia semiserrata		tetra	12
Camellia semiserrata		penta	0
Camellia semiserrata		hexa	0
Camellia trichosperma	141	mono	48
Camellia trichosperma		di	4
Camellia trichosperma		tri	74
Camellia trichosperma		tetra	13
Camellia trichosperma		penta	0
Camellia trichosperma		hexa	2
Camellia uraku	141	mono	51
Camellia uraku		di	4
Camellia uraku		tri	72
Camellia uraku		tetra	12
Camellia uraku		penta	0
Camellia uraku		hexa	2
Camellia yunnaica	144	mono	55
Camellia yunnaica		di	4
Camellia yunnaica		tri	71
Camellia yunnaica		tetra	12
Camellia yunnaica		penta	0
Camellia yunnaica		hexa	2
