# Supplementary material for: Comparative Analysis of Complete Chloroplast Genomes and Phylogenetic Relationships of 21 Sect. Camellia (Camellia L.) Plants
Source: Genes (Basel). 2025 Jan 3;16(1):49. doi: 10.3390/genes16010049 (PMC11764880; doi:10.3390/genes16010049)
Supplement: Supplementary file 1 [file genes-16-00049-s001.zip › Table S1-S10/Table S4. The number of SSRs in the different regions.xls]

## Sheet: Sheet1
Table S4. The number of SSRs in the different regions
Species	IRb	IRa	LSC	SSC
Camellia azalea	18	18	78	24
Camellia bailinshanica	18	18	82	24
Camellia borealiyunnanica	18	18	80	24
Camellia brevipetiolata	19	19	84	23
Camellia chekiangoleosa	19	19	83	24
Camellia delicata	19	19	77	23
Camellia japonica	19	19	79	26
Camellia kweichouensis	19	19	82	24
Camellia lienshanensis	19	19	81	25
Camellia longistyla	19	19	78	24
Camellia lungshenensis	19	19	83	25
Camellia oligophlebia	18	18	80	23
Camellia omeiensis	18	18	78	24
Camellia paucipetala	18	18	84	25
Camellia pitardii	19	19	80	24
Camellia alba	18	18	80	24
Camellia polyodonta	19	19	79	25
Camellia semiserrata	18	18	78	24
Camellia trichosperma	19	19	77	26
Camellia uraku	19	19	79	24
Camellia yunnaica	19	19	82	24
