# Supplementary material for: Comparative Analysis of Complete Chloroplast Genomes and Phylogenetic Relationships of 21 Sect. Camellia (Camellia L.) Plants
Source: Genes (Basel). 2025 Jan 3;16(1):49. doi: 10.3390/genes16010049 (PMC11764880; doi:10.3390/genes16010049)
Supplement: Supplementary file 1 [file genes-16-00049-s001.zip › Table S1-S10/Table S5. The number of ssr for the different gene intervals.xls]

## Sheet: Sheet1
Table S5. The number of ssr for the different gene intervals
Species	EXON	INTERGENIC	INTRON
Camellia azalea	58	64	16
Camellia bailinshanica	57	66	19
Camellia borealiyunnanica	57	64	19
Camellia brevipetiolata	57	69	19
Camellia chekiangoleosa	57	68	20
Camellia delicata	57	63	18
Camellia japonica	58	66	19
Camellia kweichouensis	57	69	18
Camellia lienshanensis	57	66	21
Camellia longistyla	58	64	18
Camellia lungshenensis	57	68	21
Camellia oligophlebia	57	63	19
Camellia omeiensis	56	64	18
Camellia paucipetala	58	67	20
Camellia pitardii	58	65	19
Camellia alba	57	64	19
Camellia polyodonta	58	66	18
Camellia semiserrata	56	64	18
Camellia trichosperma	58	64	19
Camellia uraku	58	66	17
Camellia yunnaica	57	68	19
