# Supplementary material for: Comparative Analysis of Complete Chloroplast Genomes and Phylogenetic Relationships of 21 Sect. Camellia (Camellia L.) Plants
Source: Genes (Basel). 2025 Jan 3;16(1):49. doi: 10.3390/genes16010049 (PMC11764880; doi:10.3390/genes16010049)
Supplement: Supplementary file 1 [file genes-16-00049-s001.zip › Table S1-S10/Table S6. The number of SSRs of different repetitive units.xls]

## Sheet: Sheet1
Table S6. The number of SSRs of different repetitive units
Species	Type	Repeat length	Repeat number
Camellia azalea	A	10	6
Camellia bailinshanica	A	10	6
Camellia borealiyunnanica	A	10	3
Camellia brevipetiolata	A	10	7
Camellia chekiangoleosa	A	10	9
Camellia delicata	A	10	4
Camellia japonica	A	10	3
Camellia kweichouensis	A	10	8
Camellia lienshanensis	A	10	6
Camellia longistyla	A	10	5
Camellia lungshenensis	A	10	6
Camellia oligophlebia	A	10	5
Camellia omeiensis	A	10	8
Camellia paucipetala	A	10	8
Camellia pitardii	A	10	6
Camellia alba	A	10	5
Camellia polyodonta	A	10	7
Camellia semiserrata	A	10	7
Camellia trichosperma	A	10	3
Camellia uraku	A	10	7
Camellia yunnaica	A	10	7
Camellia azalea	A	11	5
Camellia bailinshanica	A	11	6
Camellia borealiyunnanica	A	11	7
Camellia brevipetiolata	A	11	5
Camellia chekiangoleosa	A	11	9
Camellia delicata	A	11	3
Camellia japonica	A	11	10
Camellia kweichouensis	A	11	6
Camellia lienshanensis	A	11	6
Camellia longistyla	A	11	3
Camellia lungshenensis	A	11	4
Camellia oligophlebia	A	11	7
Camellia omeiensis	A	11	6
Camellia paucipetala	A	11	4
Camellia pitardii	A	11	7
Camellia alba	A	11	6
Camellia polyodonta	A	11	6
Camellia semiserrata	A	11	7
Camellia trichosperma	A	11	11
Camellia uraku	A	11	8
Camellia yunnaica	A	11	5
Camellia azalea	A	12	4
Camellia bailinshanica	A	12	3
Camellia borealiyunnanica	A	12	6
Camellia brevipetiolata	A	12	5
Camellia chekiangoleosa	A	12	6
Camellia delicata	A	12	6
Camellia japonica	A	12	7
Camellia kweichouensis	A	12	3
Camellia lienshanensis	A	12	4
Camellia longistyla	A	12	5
Camellia lungshenensis	A	12	6
Camellia oligophlebia	A	12	5
Camellia omeiensis	A	12	3
Camellia paucipetala	A	12	3
Camellia pitardii	A	12	3
Camellia alba	A	12	4
Camellia polyodonta	A	12	7
Camellia semiserrata	A	12	3
Camellia trichosperma	A	12	6
Camellia uraku	A	12	7
Camellia yunnaica	A	12	4
Camellia azalea	A	13	2
Camellia bailinshanica	A	13	2
Camellia borealiyunnanica	A	13	2
Camellia brevipetiolata	A	13	2
Camellia chekiangoleosa	A	13	0
Camellia delicata	A	13	3
Camellia japonica	A	13	0
Camellia kweichouensis	A	13	4
Camellia lienshanensis	A	13	2
Camellia longistyla	A	13	4
Camellia lungshenensis	A	13	2
Camellia oligophlebia	A	13	2
Camellia omeiensis	A	13	2
Camellia paucipetala	A	13	3
Camellia pitardii	A	13	2
Camellia alba	A	13	3
Camellia polyodonta	A	13	2
Camellia semiserrata	A	13	3
Camellia trichosperma	A	13	0
Camellia uraku	A	13	1
Camellia yunnaica	A	13	3
Camellia azalea	A	14	2
Camellia bailinshanica	A	14	2
Camellia borealiyunnanica	A	14	1
Camellia brevipetiolata	A	14	2
Camellia chekiangoleosa	A	14	1
Camellia delicata	A	14	0
Camellia japonica	A	14	1
Camellia kweichouensis	A	14	1
Camellia lienshanensis	A	14	2
Camellia longistyla	A	14	0
Camellia lungshenensis	A	14	1
Camellia oligophlebia	A	14	1
Camellia omeiensis	A	14	3
Camellia paucipetala	A	14	3
Camellia pitardii	A	14	2
Camellia alba	A	14	2
Camellia polyodonta	A	14	0
Camellia semiserrata	A	14	2
Camellia trichosperma	A	14	1
Camellia uraku	A	14	0
Camellia yunnaica	A	14	1
Camellia azalea	A	15	1
Camellia bailinshanica	A	15	1
Camellia borealiyunnanica	A	15	1
Camellia brevipetiolata	A	15	2
Camellia chekiangoleosa	A	15	1
Camellia delicata	A	15	0
Camellia japonica	A	15	0
Camellia kweichouensis	A	15	0
Camellia lienshanensis	A	15	0
Camellia longistyla	A	15	1
Camellia lungshenensis	A	15	1
Camellia oligophlebia	A	15	0
Camellia omeiensis	A	15	0
Camellia paucipetala	A	15	0
Camellia pitardii	A	15	1
Camellia alba	A	15	0
Camellia polyodonta	A	15	1
Camellia semiserrata	A	15	0
Camellia trichosperma	A	15	0
Camellia uraku	A	15	1
Camellia yunnaica	A	15	1
Camellia azalea	A	16	1
Camellia bailinshanica	A	16	0
Camellia borealiyunnanica	A	16	0
Camellia brevipetiolata	A	16	0
Camellia chekiangoleosa	A	16	0
Camellia delicata	A	16	1
Camellia japonica	A	16	0
Camellia kweichouensis	A	16	1
Camellia lienshanensis	A	16	1
Camellia longistyla	A	16	1
Camellia lungshenensis	A	16	1
Camellia oligophlebia	A	16	0
Camellia omeiensis	A	16	1
Camellia paucipetala	A	16	0
Camellia pitardii	A	16	1
Camellia alba	A	16	0
Camellia polyodonta	A	16	0
Camellia semiserrata	A	16	1
Camellia trichosperma	A	16	0
Camellia uraku	A	16	0
Camellia yunnaica	A	16	1
Camellia azalea	A	17	0
Camellia bailinshanica	A	17	1
Camellia borealiyunnanica	A	17	1
Camellia brevipetiolata	A	17	0
Camellia chekiangoleosa	A	17	0
Camellia delicata	A	17	0
Camellia japonica	A	17	0
Camellia kweichouensis	A	17	0
Camellia lienshanensis	A	17	1
Camellia longistyla	A	17	0
Camellia lungshenensis	A	17	1
Camellia oligophlebia	A	17	2
Camellia omeiensis	A	17	0
Camellia paucipetala	A	17	1
Camellia pitardii	A	17	0
Camellia alba	A	17	1
Camellia polyodonta	A	17	0
Camellia semiserrata	A	17	0
Camellia trichosperma	A	17	0
Camellia uraku	A	17	0
Camellia yunnaica	A	17	0
Camellia azalea	A	19	0
Camellia bailinshanica	A	19	0
Camellia borealiyunnanica	A	19	0
Camellia brevipetiolata	A	19	0
Camellia chekiangoleosa	A	19	0
Camellia delicata	A	19	1
Camellia japonica	A	19	0
Camellia kweichouensis	A	19	0
Camellia lienshanensis	A	19	0
Camellia longistyla	A	19	0
Camellia lungshenensis	A	19	0
Camellia oligophlebia	A	19	0
Camellia omeiensis	A	19	0
Camellia paucipetala	A	19	0
Camellia pitardii	A	19	1
Camellia alba	A	19	0
Camellia polyodonta	A	19	0
Camellia semiserrata	A	19	0
Camellia trichosperma	A	19	0
Camellia uraku	A	19	0
Camellia yunnaica	A	19	0
Camellia azalea	C	10	0
Camellia bailinshanica	C	10	0
Camellia borealiyunnanica	C	10	0
Camellia brevipetiolata	C	10	0
Camellia chekiangoleosa	C	10	0
Camellia delicata	C	10	0
Camellia japonica	C	10	0
Camellia kweichouensis	C	10	0
Camellia lienshanensis	C	10	0
Camellia longistyla	C	10	0
Camellia lungshenensis	C	10	1
Camellia oligophlebia	C	10	0
Camellia omeiensis	C	10	0
Camellia paucipetala	C	10	0
Camellia pitardii	C	10	0
Camellia alba	C	10	0
Camellia polyodonta	C	10	0
Camellia semiserrata	C	10	0
Camellia trichosperma	C	10	0
Camellia uraku	C	10	0
Camellia yunnaica	C	10	0
Camellia azalea	T	10	9
Camellia bailinshanica	T	10	15
Camellia borealiyunnanica	T	10	13
Camellia brevipetiolata	T	10	14
Camellia chekiangoleosa	T	10	9
Camellia delicata	T	10	11
Camellia japonica	T	10	10
Camellia kweichouensis	T	10	16
Camellia lienshanensis	T	10	15
Camellia longistyla	T	10	11
Camellia lungshenensis	T	10	16
Camellia oligophlebia	T	10	11
Camellia omeiensis	T	10	10
Camellia paucipetala	T	10	12
Camellia pitardii	T	10	13
Camellia alba	T	10	11
Camellia polyodonta	T	10	8
Camellia semiserrata	T	10	10
Camellia trichosperma	T	10	8
Camellia uraku	T	10	6
Camellia yunnaica	T	10	15
Camellia azalea	T	11	5
Camellia bailinshanica	T	11	5
Camellia borealiyunnanica	T	11	8
Camellia brevipetiolata	T	11	6
Camellia chekiangoleosa	T	11	6
Camellia delicata	T	11	5
Camellia japonica	T	11	6
Camellia kweichouensis	T	11	4
Camellia lienshanensis	T	11	4
Camellia longistyla	T	11	5
Camellia lungshenensis	T	11	3
Camellia oligophlebia	T	11	6
Camellia omeiensis	T	11	6
Camellia paucipetala	T	11	7
Camellia pitardii	T	11	4
Camellia alba	T	11	5
Camellia polyodonta	T	11	4
Camellia semiserrata	T	11	6
Camellia trichosperma	T	11	4
Camellia uraku	T	11	6
Camellia yunnaica	T	11	6
Camellia azalea	T	12	6
Camellia bailinshanica	T	12	4
Camellia borealiyunnanica	T	12	6
Camellia brevipetiolata	T	12	5
Camellia chekiangoleosa	T	12	6
Camellia delicata	T	12	3
Camellia japonica	T	12	6
Camellia kweichouensis	T	12	4
Camellia lienshanensis	T	12	3
Camellia longistyla	T	12	4
Camellia lungshenensis	T	12	6
Camellia oligophlebia	T	12	4
Camellia omeiensis	T	12	4
Camellia paucipetala	T	12	4
Camellia pitardii	T	12	4
Camellia alba	T	12	7
Camellia polyodonta	T	12	7
Camellia semiserrata	T	12	4
Camellia trichosperma	T	12	8
Camellia uraku	T	12	8
Camellia yunnaica	T	12	3
Camellia azalea	T	13	3
Camellia bailinshanica	T	13	3
Camellia borealiyunnanica	T	13	2
Camellia brevipetiolata	T	13	4
Camellia chekiangoleosa	T	13	2
Camellia delicata	T	13	4
Camellia japonica	T	13	4
Camellia kweichouensis	T	13	5
Camellia lienshanensis	T	13	2
Camellia longistyla	T	13	5
Camellia lungshenensis	T	13	2
Camellia oligophlebia	T	13	2
Camellia omeiensis	T	13	3
Camellia paucipetala	T	13	3
Camellia pitardii	T	13	2
Camellia alba	T	13	3
Camellia polyodonta	T	13	3
Camellia semiserrata	T	13	3
Camellia trichosperma	T	13	4
Camellia uraku	T	13	4
Camellia yunnaica	T	13	5
Camellia azalea	T	14	3
Camellia bailinshanica	T	14	4
Camellia borealiyunnanica	T	14	4
Camellia brevipetiolata	T	14	3
Camellia chekiangoleosa	T	14	1
Camellia delicata	T	14	4
Camellia japonica	T	14	0
Camellia kweichouensis	T	14	3
Camellia lienshanensis	T	14	6
Camellia longistyla	T	14	3
Camellia lungshenensis	T	14	5
Camellia oligophlebia	T	14	3
Camellia omeiensis	T	14	2
Camellia paucipetala	T	14	4
Camellia pitardii	T	14	3
Camellia alba	T	14	2
Camellia polyodonta	T	14	1
Camellia semiserrata	T	14	2
Camellia trichosperma	T	14	0
Camellia uraku	T	14	0
Camellia yunnaica	T	14	3
Camellia azalea	T	15	2
Camellia bailinshanica	T	15	0
Camellia borealiyunnanica	T	15	0
Camellia brevipetiolata	T	15	0
Camellia chekiangoleosa	T	15	2
Camellia delicata	T	15	0
Camellia japonica	T	15	2
Camellia kweichouensis	T	15	0
Camellia lienshanensis	T	15	1
Camellia longistyla	T	15	1
Camellia lungshenensis	T	15	0
Camellia oligophlebia	T	15	1
Camellia omeiensis	T	15	2
Camellia paucipetala	T	15	1
Camellia pitardii	T	15	1
Camellia alba	T	15	0
Camellia polyodonta	T	15	2
Camellia semiserrata	T	15	2
Camellia trichosperma	T	15	2
Camellia uraku	T	15	2
Camellia yunnaica	T	15	0
Camellia azalea	T	16	0
Camellia bailinshanica	T	16	1
Camellia borealiyunnanica	T	16	0
Camellia brevipetiolata	T	16	0
Camellia chekiangoleosa	T	16	0
Camellia delicata	T	16	1
Camellia japonica	T	16	0
Camellia kweichouensis	T	16	0
Camellia lienshanensis	T	16	0
Camellia longistyla	T	16	0
Camellia lungshenensis	T	16	0
Camellia oligophlebia	T	16	0
Camellia omeiensis	T	16	0
Camellia paucipetala	T	16	2
Camellia pitardii	T	16	1
Camellia alba	T	16	1
Camellia polyodonta	T	16	0
Camellia semiserrata	T	16	0
Camellia trichosperma	T	16	0
Camellia uraku	T	16	0
Camellia yunnaica	T	16	0
Camellia azalea	T	17	1
Camellia bailinshanica	T	17	1
Camellia borealiyunnanica	T	17	0
Camellia brevipetiolata	T	17	1
Camellia chekiangoleosa	T	17	2
Camellia delicata	T	17	1
Camellia japonica	T	17	1
Camellia kweichouensis	T	17	1
Camellia lienshanensis	T	17	1
Camellia longistyla	T	17	1
Camellia lungshenensis	T	17	1
Camellia oligophlebia	T	17	2
Camellia omeiensis	T	17	2
Camellia paucipetala	T	17	1
Camellia pitardii	T	17	1
Camellia alba	T	17	3
Camellia polyodonta	T	17	1
Camellia semiserrata	T	17	2
Camellia trichosperma	T	17	1
Camellia uraku	T	17	1
Camellia yunnaica	T	17	1
Camellia azalea	T	18	0
Camellia bailinshanica	T	18	0
Camellia borealiyunnanica	T	18	0
Camellia brevipetiolata	T	18	0
Camellia chekiangoleosa	T	18	0
Camellia delicata	T	18	0
Camellia japonica	T	18	0
Camellia kweichouensis	T	18	0
Camellia lienshanensis	T	18	0
Camellia longistyla	T	18	0
Camellia lungshenensis	T	18	0
Camellia oligophlebia	T	18	0
Camellia omeiensis	T	18	0
Camellia paucipetala	T	18	0
Camellia pitardii	T	18	0
Camellia alba	T	18	0
Camellia polyodonta	T	18	1
Camellia semiserrata	T	18	0
Camellia trichosperma	T	18	0
Camellia uraku	T	18	0
Camellia yunnaica	T	18	0
Camellia azalea	T	19	0
Camellia bailinshanica	T	19	0
Camellia borealiyunnanica	T	19	0
Camellia brevipetiolata	T	19	0
Camellia chekiangoleosa	T	19	1
Camellia delicata	T	19	0
Camellia japonica	T	19	0
Camellia kweichouensis	T	19	0
Camellia lienshanensis	T	19	0
Camellia longistyla	T	19	0
Camellia lungshenensis	T	19	0
Camellia oligophlebia	T	19	0
Camellia omeiensis	T	19	0
Camellia paucipetala	T	19	0
Camellia pitardii	T	19	0
Camellia alba	T	19	0
Camellia polyodonta	T	19	0
Camellia semiserrata	T	19	0
Camellia trichosperma	T	19	0
Camellia uraku	T	19	0
Camellia yunnaica	T	19	0
Camellia azalea	AT	5	3
Camellia bailinshanica	AT	5	3
Camellia borealiyunnanica	AT	5	3
Camellia brevipetiolata	AT	5	3
Camellia chekiangoleosa	AT	5	4
Camellia delicata	AT	5	3
Camellia japonica	AT	5	3
Camellia kweichouensis	AT	5	3
Camellia lienshanensis	AT	5	3
Camellia longistyla	AT	5	3
Camellia lungshenensis	AT	5	3
Camellia oligophlebia	AT	5	3
Camellia omeiensis	AT	5	3
Camellia paucipetala	AT	5	4
Camellia pitardii	AT	5	3
Camellia alba	AT	5	3
Camellia polyodonta	AT	5	3
Camellia semiserrata	AT	5	3
Camellia trichosperma	AT	5	3
Camellia uraku	AT	5	3
Camellia yunnaica	AT	5	3
Camellia azalea	TA	5	1
Camellia bailinshanica	TA	5	1
Camellia borealiyunnanica	TA	5	1
Camellia brevipetiolata	TA	5	1
Camellia chekiangoleosa	TA	5	1
Camellia delicata	TA	5	1
Camellia japonica	TA	5	1
Camellia kweichouensis	TA	5	1
Camellia lienshanensis	TA	5	1
Camellia longistyla	TA	5	1
Camellia lungshenensis	TA	5	1
Camellia oligophlebia	TA	5	1
Camellia omeiensis	TA	5	1
Camellia paucipetala	TA	5	1
Camellia pitardii	TA	5	1
Camellia alba	TA	5	1
Camellia polyodonta	TA	5	1
Camellia semiserrata	TA	5	1
Camellia trichosperma	TA	5	1
Camellia uraku	TA	5	1
Camellia yunnaica	TA	5	1
Camellia azalea	AAC	3	2
Camellia bailinshanica	AAC	3	2
Camellia borealiyunnanica	AAC	3	2
Camellia brevipetiolata	AAC	3	2
Camellia chekiangoleosa	AAC	3	2
Camellia delicata	AAC	3	2
Camellia japonica	AAC	3	2
Camellia kweichouensis	AAC	3	2
Camellia lienshanensis	AAC	3	2
Camellia longistyla	AAC	3	2
Camellia lungshenensis	AAC	3	2
Camellia oligophlebia	AAC	3	2
Camellia omeiensis	AAC	3	2
Camellia paucipetala	AAC	3	2
Camellia pitardii	AAC	3	2
Camellia alba	AAC	3	2
Camellia polyodonta	AAC	3	2
Camellia semiserrata	AAC	3	2
Camellia trichosperma	AAC	3	2
Camellia uraku	AAC	3	2
Camellia yunnaica	AAC	3	2
Camellia azalea	AAG	3	4
Camellia bailinshanica	AAG	3	4
Camellia borealiyunnanica	AAG	3	4
Camellia brevipetiolata	AAG	3	4
Camellia chekiangoleosa	AAG	3	4
Camellia delicata	AAG	3	4
Camellia japonica	AAG	3	4
Camellia kweichouensis	AAG	3	4
Camellia lienshanensis	AAG	3	4
Camellia longistyla	AAG	3	4
Camellia lungshenensis	AAG	3	4
Camellia oligophlebia	AAG	3	4
Camellia omeiensis	AAG	3	4
Camellia paucipetala	AAG	3	4
Camellia pitardii	AAG	3	4
Camellia alba	AAG	3	4
Camellia polyodonta	AAG	3	4
Camellia semiserrata	AAG	3	4
Camellia trichosperma	AAG	3	4
Camellia uraku	AAG	3	4
Camellia yunnaica	AAG	3	4
Camellia azalea	AAT	3	1
Camellia bailinshanica	AAT	3	1
Camellia borealiyunnanica	AAT	3	1
Camellia brevipetiolata	AAT	3	1
Camellia chekiangoleosa	AAT	3	1
Camellia delicata	AAT	3	1
Camellia japonica	AAT	3	3
Camellia kweichouensis	AAT	3	1
Camellia lienshanensis	AAT	3	1
Camellia longistyla	AAT	3	1
Camellia lungshenensis	AAT	3	1
Camellia oligophlebia	AAT	3	2
Camellia omeiensis	AAT	3	1
Camellia paucipetala	AAT	3	1
Camellia pitardii	AAT	3	1
Camellia alba	AAT	3	1
Camellia polyodonta	AAT	3	1
Camellia semiserrata	AAT	3	1
Camellia trichosperma	AAT	3	3
Camellia uraku	AAT	3	1
Camellia yunnaica	AAT	3	1
Camellia azalea	ACC	3	1
Camellia bailinshanica	ACC	3	1
Camellia borealiyunnanica	ACC	3	1
Camellia brevipetiolata	ACC	3	1
Camellia chekiangoleosa	ACC	3	1
Camellia delicata	ACC	3	1
Camellia japonica	ACC	3	1
Camellia kweichouensis	ACC	3	1
Camellia lienshanensis	ACC	3	1
Camellia longistyla	ACC	3	1
Camellia lungshenensis	ACC	3	1
Camellia oligophlebia	ACC	3	1
Camellia omeiensis	ACC	3	1
Camellia paucipetala	ACC	3	1
Camellia pitardii	ACC	3	1
Camellia alba	ACC	3	1
Camellia polyodonta	ACC	3	1
Camellia semiserrata	ACC	3	1
Camellia trichosperma	ACC	3	1
Camellia uraku	ACC	3	1
Camellia yunnaica	ACC	3	1
Camellia azalea	AGA	3	3
Camellia bailinshanica	AGA	3	3
Camellia borealiyunnanica	AGA	3	3
Camellia brevipetiolata	AGA	3	3
Camellia chekiangoleosa	AGA	3	3
Camellia delicata	AGA	3	3
Camellia japonica	AGA	3	3
Camellia kweichouensis	AGA	3	3
Camellia lienshanensis	AGA	3	3
Camellia longistyla	AGA	3	3
Camellia lungshenensis	AGA	3	3
Camellia oligophlebia	AGA	3	3
Camellia omeiensis	AGA	3	3
Camellia paucipetala	AGA	3	3
Camellia pitardii	AGA	3	3
Camellia alba	AGA	3	3
Camellia polyodonta	AGA	3	3
Camellia semiserrata	AGA	3	3
Camellia trichosperma	AGA	3	3
Camellia uraku	AGA	3	3
Camellia yunnaica	AGA	3	3
Camellia azalea	AGC	3	1
Camellia bailinshanica	AGC	3	1
Camellia borealiyunnanica	AGC	3	1
Camellia brevipetiolata	AGC	3	1
Camellia chekiangoleosa	AGC	3	0
Camellia delicata	AGC	3	1
Camellia japonica	AGC	3	1
Camellia kweichouensis	AGC	3	1
Camellia lienshanensis	AGC	3	1
Camellia longistyla	AGC	3	1
Camellia lungshenensis	AGC	3	1
Camellia oligophlebia	AGC	3	1
Camellia omeiensis	AGC	3	1
Camellia paucipetala	AGC	3	1
Camellia pitardii	AGC	3	1
Camellia alba	AGC	3	1
Camellia polyodonta	AGC	3	1
Camellia semiserrata	AGC	3	1
Camellia trichosperma	AGC	3	1
Camellia uraku	AGC	3	1
Camellia yunnaica	AGC	3	1
Camellia azalea	ATA	3	6
Camellia bailinshanica	ATA	3	6
Camellia borealiyunnanica	ATA	3	6
Camellia brevipetiolata	ATA	3	6
Camellia chekiangoleosa	ATA	3	6
Camellia delicata	ATA	3	6
Camellia japonica	ATA	3	6
Camellia kweichouensis	ATA	3	6
Camellia lienshanensis	ATA	3	6
Camellia longistyla	ATA	3	6
Camellia lungshenensis	ATA	3	6
Camellia oligophlebia	ATA	3	6
Camellia omeiensis	ATA	3	6
Camellia paucipetala	ATA	3	6
Camellia pitardii	ATA	3	6
Camellia alba	ATA	3	6
Camellia polyodonta	ATA	3	6
Camellia semiserrata	ATA	3	6
Camellia trichosperma	ATA	3	6
Camellia uraku	ATA	3	6
Camellia yunnaica	ATA	3	6
Camellia azalea	ATC	3	2
Camellia bailinshanica	ATC	3	2
Camellia borealiyunnanica	ATC	3	2
Camellia brevipetiolata	ATC	3	2
Camellia chekiangoleosa	ATC	3	2
Camellia delicata	ATC	3	2
Camellia japonica	ATC	3	2
Camellia kweichouensis	ATC	3	2
Camellia lienshanensis	ATC	3	2
Camellia longistyla	ATC	3	2
Camellia lungshenensis	ATC	3	2
Camellia oligophlebia	ATC	3	2
Camellia omeiensis	ATC	3	2
Camellia paucipetala	ATC	3	2
Camellia pitardii	ATC	3	2
Camellia alba	ATC	3	2
Camellia polyodonta	ATC	3	2
Camellia semiserrata	ATC	3	2
Camellia trichosperma	ATC	3	2
Camellia uraku	ATC	3	2
Camellia yunnaica	ATC	3	2
Camellia azalea	ATG	3	1
Camellia bailinshanica	ATG	3	1
Camellia borealiyunnanica	ATG	3	1
Camellia brevipetiolata	ATG	3	1
Camellia chekiangoleosa	ATG	3	1
Camellia delicata	ATG	3	1
Camellia japonica	ATG	3	1
Camellia kweichouensis	ATG	3	1
Camellia lienshanensis	ATG	3	1
Camellia longistyla	ATG	3	1
Camellia lungshenensis	ATG	3	1
Camellia oligophlebia	ATG	3	1
Camellia omeiensis	ATG	3	1
Camellia paucipetala	ATG	3	1
Camellia pitardii	ATG	3	1
Camellia alba	ATG	3	1
Camellia polyodonta	ATG	3	1
Camellia semiserrata	ATG	3	1
Camellia trichosperma	ATG	3	1
Camellia uraku	ATG	3	1
Camellia yunnaica	ATG	3	1
Camellia azalea	ATT	3	4
Camellia bailinshanica	ATT	3	4
Camellia borealiyunnanica	ATT	3	3
Camellia brevipetiolata	ATT	3	4
Camellia chekiangoleosa	ATT	3	4
Camellia delicata	ATT	3	4
Camellia japonica	ATT	3	4
Camellia kweichouensis	ATT	3	4
Camellia lienshanensis	ATT	3	4
Camellia longistyla	ATT	3	4
Camellia lungshenensis	ATT	3	4
Camellia oligophlebia	ATT	3	4
Camellia omeiensis	ATT	3	4
Camellia paucipetala	ATT	3	4
Camellia pitardii	ATT	3	4
Camellia alba	ATT	3	4
Camellia polyodonta	ATT	3	4
Camellia semiserrata	ATT	3	4
Camellia trichosperma	ATT	3	4
Camellia uraku	ATT	3	4
Camellia yunnaica	ATT	3	4
Camellia azalea	CAA	3	1
Camellia bailinshanica	CAA	3	1
Camellia borealiyunnanica	CAA	3	1
Camellia brevipetiolata	CAA	3	1
Camellia chekiangoleosa	CAA	3	1
Camellia delicata	CAA	3	1
Camellia japonica	CAA	3	1
Camellia kweichouensis	CAA	3	1
Camellia lienshanensis	CAA	3	1
Camellia longistyla	CAA	3	1
Camellia lungshenensis	CAA	3	1
Camellia oligophlebia	CAA	3	1
Camellia omeiensis	CAA	3	1
Camellia paucipetala	CAA	3	1
Camellia pitardii	CAA	3	1
Camellia alba	CAA	3	1
Camellia polyodonta	CAA	3	1
Camellia semiserrata	CAA	3	1
Camellia trichosperma	CAA	3	1
Camellia uraku	CAA	3	1
Camellia yunnaica	CAA	3	1
Camellia azalea	CAG	3	2
Camellia bailinshanica	CAG	3	2
Camellia borealiyunnanica	CAG	3	2
Camellia brevipetiolata	CAG	3	2
Camellia chekiangoleosa	CAG	3	2
Camellia delicata	CAG	3	2
Camellia japonica	CAG	3	2
Camellia kweichouensis	CAG	3	2
Camellia lienshanensis	CAG	3	2
Camellia longistyla	CAG	3	2
Camellia lungshenensis	CAG	3	2
Camellia oligophlebia	CAG	3	2
Camellia omeiensis	CAG	3	2
Camellia paucipetala	CAG	3	2
Camellia pitardii	CAG	3	2
Camellia alba	CAG	3	2
Camellia polyodonta	CAG	3	2
Camellia semiserrata	CAG	3	2
Camellia trichosperma	CAG	3	2
Camellia uraku	CAG	3	2
Camellia yunnaica	CAG	3	2
Camellia azalea	CTC	3	2
Camellia bailinshanica	CTC	3	2
Camellia borealiyunnanica	CTC	3	2
Camellia brevipetiolata	CTC	3	2
Camellia chekiangoleosa	CTC	3	2
Camellia delicata	CTC	3	2
Camellia japonica	CTC	3	2
Camellia kweichouensis	CTC	3	2
Camellia lienshanensis	CTC	3	2
Camellia longistyla	CTC	3	2
Camellia lungshenensis	CTC	3	2
Camellia oligophlebia	CTC	3	2
Camellia omeiensis	CTC	3	1
Camellia paucipetala	CTC	3	2
Camellia pitardii	CTC	3	2
Camellia alba	CTC	3	2
Camellia polyodonta	CTC	3	2
Camellia semiserrata	CTC	3	1
Camellia trichosperma	CTC	3	2
Camellia uraku	CTC	3	2
Camellia yunnaica	CTC	3	2
Camellia azalea	CTG	3	1
Camellia bailinshanica	CTG	3	1
Camellia borealiyunnanica	CTG	3	1
Camellia brevipetiolata	CTG	3	1
Camellia chekiangoleosa	CTG	3	1
Camellia delicata	CTG	3	1
Camellia japonica	CTG	3	1
Camellia kweichouensis	CTG	3	1
Camellia lienshanensis	CTG	3	1
Camellia longistyla	CTG	3	1
Camellia lungshenensis	CTG	3	1
Camellia oligophlebia	CTG	3	1
Camellia omeiensis	CTG	3	1
Camellia paucipetala	CTG	3	1
Camellia pitardii	CTG	3	1
Camellia alba	CTG	3	1
Camellia polyodonta	CTG	3	1
Camellia semiserrata	CTG	3	1
Camellia trichosperma	CTG	3	1
Camellia uraku	CTG	3	1
Camellia yunnaica	CTG	3	1
Camellia azalea	CTT	3	3
Camellia bailinshanica	CTT	3	3
Camellia borealiyunnanica	CTT	3	3
Camellia brevipetiolata	CTT	3	3
Camellia chekiangoleosa	CTT	3	3
Camellia delicata	CTT	3	3
Camellia japonica	CTT	3	3
Camellia kweichouensis	CTT	3	3
Camellia lienshanensis	CTT	3	3
Camellia longistyla	CTT	3	3
Camellia lungshenensis	CTT	3	3
Camellia oligophlebia	CTT	3	3
Camellia omeiensis	CTT	3	3
Camellia paucipetala	CTT	3	3
Camellia pitardii	CTT	3	3
Camellia alba	CTT	3	3
Camellia polyodonta	CTT	3	3
Camellia semiserrata	CTT	3	3
Camellia trichosperma	CTT	3	3
Camellia uraku	CTT	3	3
Camellia yunnaica	CTT	3	3
Camellia azalea	GAA	3	3
Camellia bailinshanica	GAA	3	3
Camellia borealiyunnanica	GAA	3	3
Camellia brevipetiolata	GAA	3	3
Camellia chekiangoleosa	GAA	3	3
Camellia delicata	GAA	3	3
Camellia japonica	GAA	3	3
Camellia kweichouensis	GAA	3	3
Camellia lienshanensis	GAA	3	3
Camellia longistyla	GAA	3	3
Camellia lungshenensis	GAA	3	3
Camellia oligophlebia	GAA	3	3
Camellia omeiensis	GAA	3	3
Camellia paucipetala	GAA	3	4
Camellia pitardii	GAA	3	3
Camellia alba	GAA	3	3
Camellia polyodonta	GAA	3	3
Camellia semiserrata	GAA	3	3
Camellia trichosperma	GAA	3	3
Camellia uraku	GAA	3	3
Camellia yunnaica	GAA	3	3
Camellia azalea	GAG	3	2
Camellia bailinshanica	GAG	3	2
Camellia borealiyunnanica	GAG	3	2
Camellia brevipetiolata	GAG	3	2
Camellia chekiangoleosa	GAG	3	2
Camellia delicata	GAG	3	2
Camellia japonica	GAG	3	2
Camellia kweichouensis	GAG	3	2
Camellia lienshanensis	GAG	3	2
Camellia longistyla	GAG	3	2
Camellia lungshenensis	GAG	3	2
Camellia oligophlebia	GAG	3	2
Camellia omeiensis	GAG	3	2
Camellia paucipetala	GAG	3	2
Camellia pitardii	GAG	3	2
Camellia alba	GAG	3	2
Camellia polyodonta	GAG	3	2
Camellia semiserrata	GAG	3	2
Camellia trichosperma	GAG	3	2
Camellia uraku	GAG	3	2
Camellia yunnaica	GAG	3	2
Camellia azalea	GAT	3	1
Camellia bailinshanica	GAT	3	1
Camellia borealiyunnanica	GAT	3	1
Camellia brevipetiolata	GAT	3	1
Camellia chekiangoleosa	GAT	3	1
Camellia delicata	GAT	3	1
Camellia japonica	GAT	3	1
Camellia kweichouensis	GAT	3	1
Camellia lienshanensis	GAT	3	1
Camellia longistyla	GAT	3	1
Camellia lungshenensis	GAT	3	1
Camellia oligophlebia	GAT	3	1
Camellia omeiensis	GAT	3	1
Camellia paucipetala	GAT	3	1
Camellia pitardii	GAT	3	1
Camellia alba	GAT	3	1
Camellia polyodonta	GAT	3	1
Camellia semiserrata	GAT	3	1
Camellia trichosperma	GAT	3	1
Camellia uraku	GAT	3	1
Camellia yunnaica	GAT	3	1
Camellia azalea	GCA	3	1
Camellia bailinshanica	GCA	3	1
Camellia borealiyunnanica	GCA	3	1
Camellia brevipetiolata	GCA	3	1
Camellia chekiangoleosa	GCA	3	1
Camellia delicata	GCA	3	1
Camellia japonica	GCA	3	1
Camellia kweichouensis	GCA	3	1
Camellia lienshanensis	GCA	3	1
Camellia longistyla	GCA	3	1
Camellia lungshenensis	GCA	3	1
Camellia oligophlebia	GCA	3	1
Camellia omeiensis	GCA	3	1
Camellia paucipetala	GCA	3	1
Camellia pitardii	GCA	3	1
Camellia alba	GCA	3	1
Camellia polyodonta	GCA	3	1
Camellia semiserrata	GCA	3	1
Camellia trichosperma	GCA	3	1
Camellia uraku	GCA	3	1
Camellia yunnaica	GCA	3	1
Camellia azalea	GCT	3	1
Camellia bailinshanica	GCT	3	1
Camellia borealiyunnanica	GCT	3	1
Camellia brevipetiolata	GCT	3	1
Camellia chekiangoleosa	GCT	3	1
Camellia delicata	GCT	3	1
Camellia japonica	GCT	3	1
Camellia kweichouensis	GCT	3	1
Camellia lienshanensis	GCT	3	1
Camellia longistyla	GCT	3	1
Camellia lungshenensis	GCT	3	1
Camellia oligophlebia	GCT	3	1
Camellia omeiensis	GCT	3	1
Camellia paucipetala	GCT	3	1
Camellia pitardii	GCT	3	1
Camellia alba	GCT	3	1
Camellia polyodonta	GCT	3	1
Camellia semiserrata	GCT	3	1
Camellia trichosperma	GCT	3	1
Camellia uraku	GCT	3	1
Camellia yunnaica	GCT	3	1
Camellia azalea	GGA	3	1
Camellia bailinshanica	GGA	3	1
Camellia borealiyunnanica	GGA	3	1
Camellia brevipetiolata	GGA	3	1
Camellia chekiangoleosa	GGA	3	1
Camellia delicata	GGA	3	1
Camellia japonica	GGA	3	1
Camellia kweichouensis	GGA	3	1
Camellia lienshanensis	GGA	3	1
Camellia longistyla	GGA	3	1
Camellia lungshenensis	GGA	3	1
Camellia oligophlebia	GGA	3	1
Camellia omeiensis	GGA	3	1
Camellia paucipetala	GGA	3	1
Camellia pitardii	GGA	3	1
Camellia alba	GGA	3	1
Camellia polyodonta	GGA	3	1
Camellia semiserrata	GGA	3	1
Camellia trichosperma	GGA	3	1
Camellia uraku	GGA	3	1
Camellia yunnaica	GGA	3	1
Camellia azalea	GGT	3	1
Camellia bailinshanica	GGT	3	1
Camellia borealiyunnanica	GGT	3	1
Camellia brevipetiolata	GGT	3	1
Camellia chekiangoleosa	GGT	3	1
Camellia delicata	GGT	3	1
Camellia japonica	GGT	3	1
Camellia kweichouensis	GGT	3	1
Camellia lienshanensis	GGT	3	1
Camellia longistyla	GGT	3	1
Camellia lungshenensis	GGT	3	1
Camellia oligophlebia	GGT	3	1
Camellia omeiensis	GGT	3	1
Camellia paucipetala	GGT	3	1
Camellia pitardii	GGT	3	1
Camellia alba	GGT	3	1
Camellia polyodonta	GGT	3	1
Camellia semiserrata	GGT	3	1
Camellia trichosperma	GGT	3	1
Camellia uraku	GGT	3	1
Camellia yunnaica	GGT	3	1
Camellia azalea	TAA	3	5
Camellia bailinshanica	TAA	3	5
Camellia borealiyunnanica	TAA	3	5
Camellia brevipetiolata	TAA	3	5
Camellia chekiangoleosa	TAA	3	5
Camellia delicata	TAA	3	5
Camellia japonica	TAA	3	5
Camellia kweichouensis	TAA	3	5
Camellia lienshanensis	TAA	3	5
Camellia longistyla	TAA	3	5
Camellia lungshenensis	TAA	3	5
Camellia oligophlebia	TAA	3	5
Camellia omeiensis	TAA	3	5
Camellia paucipetala	TAA	3	5
Camellia pitardii	TAA	3	5
Camellia alba	TAA	3	5
Camellia polyodonta	TAA	3	5
Camellia semiserrata	TAA	3	5
Camellia trichosperma	TAA	3	5
Camellia uraku	TAA	3	5
Camellia yunnaica	TAA	3	5
Camellia azalea	TCA	3	1
Camellia bailinshanica	TCA	3	1
Camellia borealiyunnanica	TCA	3	1
Camellia brevipetiolata	TCA	3	1
Camellia chekiangoleosa	TCA	3	1
Camellia delicata	TCA	3	1
Camellia japonica	TCA	3	1
Camellia kweichouensis	TCA	3	1
Camellia lienshanensis	TCA	3	1
Camellia longistyla	TCA	3	1
Camellia lungshenensis	TCA	3	1
Camellia oligophlebia	TCA	3	1
Camellia omeiensis	TCA	3	1
Camellia paucipetala	TCA	3	1
Camellia pitardii	TCA	3	1
Camellia alba	TCA	3	1
Camellia polyodonta	TCA	3	1
Camellia semiserrata	TCA	3	1
Camellia trichosperma	TCA	3	1
Camellia uraku	TCA	3	1
Camellia yunnaica	TCA	3	1
Camellia azalea	TCT	3	4
Camellia bailinshanica	TCT	3	4
Camellia borealiyunnanica	TCT	3	4
Camellia brevipetiolata	TCT	3	4
Camellia chekiangoleosa	TCT	3	4
Camellia delicata	TCT	3	4
Camellia japonica	TCT	3	4
Camellia kweichouensis	TCT	3	4
Camellia lienshanensis	TCT	3	4
Camellia longistyla	TCT	3	4
Camellia lungshenensis	TCT	3	4
Camellia oligophlebia	TCT	3	4
Camellia omeiensis	TCT	3	4
Camellia paucipetala	TCT	3	4
Camellia pitardii	TCT	3	4
Camellia alba	TCT	3	4
Camellia polyodonta	TCT	3	4
Camellia semiserrata	TCT	3	4
Camellia trichosperma	TCT	3	4
Camellia uraku	TCT	3	4
Camellia yunnaica	TCT	3	4
Camellia azalea	TGA	3	1
Camellia bailinshanica	TGA	3	1
Camellia borealiyunnanica	TGA	3	1
Camellia brevipetiolata	TGA	3	1
Camellia chekiangoleosa	TGA	3	1
Camellia delicata	TGA	3	1
Camellia japonica	TGA	3	1
Camellia kweichouensis	TGA	3	1
Camellia lienshanensis	TGA	3	1
Camellia longistyla	TGA	3	1
Camellia lungshenensis	TGA	3	1
Camellia oligophlebia	TGA	3	1
Camellia omeiensis	TGA	3	1
Camellia paucipetala	TGA	3	1
Camellia pitardii	TGA	3	1
Camellia alba	TGA	3	1
Camellia polyodonta	TGA	3	1
Camellia semiserrata	TGA	3	1
Camellia trichosperma	TGA	3	1
Camellia uraku	TGA	3	1
Camellia yunnaica	TGA	3	1
Camellia azalea	TGC	3	1
Camellia bailinshanica	TGC	3	1
Camellia borealiyunnanica	TGC	3	1
Camellia brevipetiolata	TGC	3	1
Camellia chekiangoleosa	TGC	3	1
Camellia delicata	TGC	3	1
Camellia japonica	TGC	3	1
Camellia kweichouensis	TGC	3	1
Camellia lienshanensis	TGC	3	1
Camellia longistyla	TGC	3	1
Camellia lungshenensis	TGC	3	1
Camellia oligophlebia	TGC	3	1
Camellia omeiensis	TGC	3	1
Camellia paucipetala	TGC	3	1
Camellia pitardii	TGC	3	1
Camellia alba	TGC	3	1
Camellia polyodonta	TGC	3	1
Camellia semiserrata	TGC	3	1
Camellia trichosperma	TGC	3	1
Camellia uraku	TGC	3	1
Camellia yunnaica	TGC	3	1
Camellia azalea	TTA	3	4
Camellia bailinshanica	TTA	3	4
Camellia borealiyunnanica	TTA	3	4
Camellia brevipetiolata	TTA	3	4
Camellia chekiangoleosa	TTA	3	4
Camellia delicata	TTA	3	4
Camellia japonica	TTA	3	4
Camellia kweichouensis	TTA	3	4
Camellia lienshanensis	TTA	3	4
Camellia longistyla	TTA	3	4
Camellia lungshenensis	TTA	3	4
Camellia oligophlebia	TTA	3	4
Camellia omeiensis	TTA	3	4
Camellia paucipetala	TTA	3	4
Camellia pitardii	TTA	3	4
Camellia alba	TTA	3	4
Camellia polyodonta	TTA	3	4
Camellia semiserrata	TTA	3	4
Camellia trichosperma	TTA	3	4
Camellia uraku	TTA	3	4
Camellia yunnaica	TTA	3	4
Camellia azalea	TTC	3	7
Camellia bailinshanica	TTC	3	6
Camellia borealiyunnanica	TTC	3	6
Camellia brevipetiolata	TTC	3	6
Camellia chekiangoleosa	TTC	3	7
Camellia delicata	TTC	3	6
Camellia japonica	TTC	3	7
Camellia kweichouensis	TTC	3	6
Camellia lienshanensis	TTC	3	6
Camellia longistyla	TTC	3	6
Camellia lungshenensis	TTC	3	6
Camellia oligophlebia	TTC	3	6
Camellia omeiensis	TTC	3	6
Camellia paucipetala	TTC	3	6
Camellia pitardii	TTC	3	6
Camellia alba	TTC	3	6
Camellia polyodonta	TTC	3	7
Camellia semiserrata	TTC	3	6
Camellia trichosperma	TTC	3	7
Camellia uraku	TTC	3	7
Camellia yunnaica	TTC	3	6
Camellia azalea	TTC	4	1
Camellia bailinshanica	TTC	4	1
Camellia borealiyunnanica	TTC	4	1
Camellia brevipetiolata	TTC	4	1
Camellia chekiangoleosa	TTC	4	1
Camellia delicata	TTC	4	1
Camellia japonica	TTC	4	1
Camellia kweichouensis	TTC	4	1
Camellia lienshanensis	TTC	4	1
Camellia longistyla	TTC	4	1
Camellia lungshenensis	TTC	4	1
Camellia oligophlebia	TTC	4	1
Camellia omeiensis	TTC	4	1
Camellia paucipetala	TTC	4	1
Camellia pitardii	TTC	4	1
Camellia alba	TTC	4	1
Camellia polyodonta	TTC	4	1
Camellia semiserrata	TTC	4	1
Camellia trichosperma	TTC	4	1
Camellia uraku	TTC	4	1
Camellia yunnaica	TTC	4	1
Camellia azalea	TTG	3	4
Camellia bailinshanica	TTG	3	4
Camellia borealiyunnanica	TTG	3	4
Camellia brevipetiolata	TTG	3	4
Camellia chekiangoleosa	TTG	3	4
Camellia delicata	TTG	3	4
Camellia japonica	TTG	3	4
Camellia kweichouensis	TTG	3	4
Camellia lienshanensis	TTG	3	4
Camellia longistyla	TTG	3	4
Camellia lungshenensis	TTG	3	4
Camellia oligophlebia	TTG	3	4
Camellia omeiensis	TTG	3	4
Camellia paucipetala	TTG	3	4
Camellia pitardii	TTG	3	4
Camellia alba	TTG	3	4
Camellia polyodonta	TTG	3	4
Camellia semiserrata	TTG	3	4
Camellia trichosperma	TTG	3	4
Camellia uraku	TTG	3	4
Camellia yunnaica	TTG	3	4
Camellia azalea	AAAG	3	0
Camellia bailinshanica	AAAG	3	0
Camellia borealiyunnanica	AAAG	3	0
Camellia brevipetiolata	AAAG	3	1
Camellia chekiangoleosa	AAAG	3	1
Camellia delicata	AAAG	3	1
Camellia japonica	AAAG	3	0
Camellia kweichouensis	AAAG	3	0
Camellia lienshanensis	AAAG	3	1
Camellia longistyla	AAAG	3	1
Camellia lungshenensis	AAAG	3	1
Camellia oligophlebia	AAAG	3	0
Camellia omeiensis	AAAG	3	0
Camellia paucipetala	AAAG	3	0
Camellia pitardii	AAAG	3	1
Camellia alba	AAAG	3	0
Camellia polyodonta	AAAG	3	1
Camellia semiserrata	AAAG	3	0
Camellia trichosperma	AAAG	3	0
Camellia uraku	AAAG	3	1
Camellia yunnaica	AAAG	3	1
Camellia azalea	AAAT	3	2
Camellia bailinshanica	AAAT	3	2
Camellia borealiyunnanica	AAAT	3	2
Camellia brevipetiolata	AAAT	3	1
Camellia chekiangoleosa	AAAT	3	3
Camellia delicata	AAAT	3	2
Camellia japonica	AAAT	3	2
Camellia kweichouensis	AAAT	3	1
Camellia lienshanensis	AAAT	3	2
Camellia longistyla	AAAT	3	2
Camellia lungshenensis	AAAT	3	2
Camellia oligophlebia	AAAT	3	2
Camellia omeiensis	AAAT	3	2
Camellia paucipetala	AAAT	3	2
Camellia pitardii	AAAT	3	2
Camellia alba	AAAT	3	2
Camellia polyodonta	AAAT	3	2
Camellia semiserrata	AAAT	3	2
Camellia trichosperma	AAAT	3	2
Camellia uraku	AAAT	3	2
Camellia yunnaica	AAAT	3	1
Camellia azalea	AATA	3	1
Camellia bailinshanica	AATA	3	1
Camellia borealiyunnanica	AATA	3	1
Camellia brevipetiolata	AATA	3	1
Camellia chekiangoleosa	AATA	3	1
Camellia delicata	AATA	3	1
Camellia japonica	AATA	3	2
Camellia kweichouensis	AATA	3	1
Camellia lienshanensis	AATA	3	1
Camellia longistyla	AATA	3	1
Camellia lungshenensis	AATA	3	1
Camellia oligophlebia	AATA	3	1
Camellia omeiensis	AATA	3	1
Camellia paucipetala	AATA	3	1
Camellia pitardii	AATA	3	1
Camellia alba	AATA	3	1
Camellia polyodonta	AATA	3	1
Camellia semiserrata	AATA	3	1
Camellia trichosperma	AATA	3	2
Camellia uraku	AATA	3	1
Camellia yunnaica	AATA	3	1
Camellia azalea	AGAT	3	1
Camellia bailinshanica	AGAT	3	1
Camellia borealiyunnanica	AGAT	3	1
Camellia brevipetiolata	AGAT	3	1
Camellia chekiangoleosa	AGAT	3	1
Camellia delicata	AGAT	3	1
Camellia japonica	AGAT	3	1
Camellia kweichouensis	AGAT	3	1
Camellia lienshanensis	AGAT	3	1
Camellia longistyla	AGAT	3	1
Camellia lungshenensis	AGAT	3	1
Camellia oligophlebia	AGAT	3	1
Camellia omeiensis	AGAT	3	1
Camellia paucipetala	AGAT	3	1
Camellia pitardii	AGAT	3	1
Camellia alba	AGAT	3	1
Camellia polyodonta	AGAT	3	1
Camellia semiserrata	AGAT	3	1
Camellia trichosperma	AGAT	3	1
Camellia uraku	AGAT	3	1
Camellia yunnaica	AGAT	3	1
Camellia azalea	ATAG	3	1
Camellia bailinshanica	ATAG	3	1
Camellia borealiyunnanica	ATAG	3	1
Camellia brevipetiolata	ATAG	3	1
Camellia chekiangoleosa	ATAG	3	1
Camellia delicata	ATAG	3	1
Camellia japonica	ATAG	3	1
Camellia kweichouensis	ATAG	3	1
Camellia lienshanensis	ATAG	3	1
Camellia longistyla	ATAG	3	1
Camellia lungshenensis	ATAG	3	1
Camellia oligophlebia	ATAG	3	1
Camellia omeiensis	ATAG	3	1
Camellia paucipetala	ATAG	3	1
Camellia pitardii	ATAG	3	1
Camellia alba	ATAG	3	1
Camellia polyodonta	ATAG	3	1
Camellia semiserrata	ATAG	3	1
Camellia trichosperma	ATAG	3	1
Camellia uraku	ATAG	3	1
Camellia yunnaica	ATAG	3	1
Camellia azalea	CCCT	3	1
Camellia bailinshanica	CCCT	3	1
Camellia borealiyunnanica	CCCT	3	1
Camellia brevipetiolata	CCCT	3	1
Camellia chekiangoleosa	CCCT	3	1
Camellia delicata	CCCT	3	1
Camellia japonica	CCCT	3	1
Camellia kweichouensis	CCCT	3	1
Camellia lienshanensis	CCCT	3	1
Camellia longistyla	CCCT	3	1
Camellia lungshenensis	CCCT	3	1
Camellia oligophlebia	CCCT	3	1
Camellia omeiensis	CCCT	3	1
Camellia paucipetala	CCCT	3	1
Camellia pitardii	CCCT	3	1
Camellia alba	CCCT	3	1
Camellia polyodonta	CCCT	3	1
Camellia semiserrata	CCCT	3	1
Camellia trichosperma	CCCT	3	1
Camellia uraku	CCCT	3	1
Camellia yunnaica	CCCT	3	1
Camellia azalea	GAAA	3	1
Camellia bailinshanica	GAAA	3	1
Camellia borealiyunnanica	GAAA	3	1
Camellia brevipetiolata	GAAA	3	1
Camellia chekiangoleosa	GAAA	3	1
Camellia delicata	GAAA	3	1
Camellia japonica	GAAA	3	1
Camellia kweichouensis	GAAA	3	1
Camellia lienshanensis	GAAA	3	1
Camellia longistyla	GAAA	3	1
Camellia lungshenensis	GAAA	3	1
Camellia oligophlebia	GAAA	3	1
Camellia omeiensis	GAAA	3	1
Camellia paucipetala	GAAA	3	1
Camellia pitardii	GAAA	3	1
Camellia alba	GAAA	3	1
Camellia polyodonta	GAAA	3	1
Camellia semiserrata	GAAA	3	1
Camellia trichosperma	GAAA	3	1
Camellia uraku	GAAA	3	1
Camellia yunnaica	GAAA	3	1
Camellia azalea	GAGG	3	1
Camellia bailinshanica	GAGG	3	1
Camellia borealiyunnanica	GAGG	3	1
Camellia brevipetiolata	GAGG	3	1
Camellia chekiangoleosa	GAGG	3	1
Camellia delicata	GAGG	3	1
Camellia japonica	GAGG	3	1
Camellia kweichouensis	GAGG	3	1
Camellia lienshanensis	GAGG	3	1
Camellia longistyla	GAGG	3	1
Camellia lungshenensis	GAGG	3	1
Camellia oligophlebia	GAGG	3	1
Camellia omeiensis	GAGG	3	1
Camellia paucipetala	GAGG	3	1
Camellia pitardii	GAGG	3	1
Camellia alba	GAGG	3	1
Camellia polyodonta	GAGG	3	1
Camellia semiserrata	GAGG	3	1
Camellia trichosperma	GAGG	3	1
Camellia uraku	GAGG	3	1
Camellia yunnaica	GAGG	3	1
Camellia azalea	GTCT	3	1
Camellia bailinshanica	GTCT	3	1
Camellia borealiyunnanica	GTCT	3	1
Camellia brevipetiolata	GTCT	3	1
Camellia chekiangoleosa	GTCT	3	1
Camellia delicata	GTCT	3	1
Camellia japonica	GTCT	3	1
Camellia kweichouensis	GTCT	3	1
Camellia lienshanensis	GTCT	3	1
Camellia longistyla	GTCT	3	1
Camellia lungshenensis	GTCT	3	1
Camellia oligophlebia	GTCT	3	1
Camellia omeiensis	GTCT	3	1
Camellia paucipetala	GTCT	3	1
Camellia pitardii	GTCT	3	1
Camellia alba	GTCT	3	1
Camellia polyodonta	GTCT	3	1
Camellia semiserrata	GTCT	3	1
Camellia trichosperma	GTCT	3	1
Camellia uraku	GTCT	3	1
Camellia yunnaica	GTCT	3	1
Camellia azalea	TCTA	3	1
Camellia bailinshanica	TCTA	3	1
Camellia borealiyunnanica	TCTA	3	1
Camellia brevipetiolata	TCTA	3	1
Camellia chekiangoleosa	TCTA	3	1
Camellia delicata	TCTA	3	1
Camellia japonica	TCTA	3	1
Camellia kweichouensis	TCTA	3	1
Camellia lienshanensis	TCTA	3	1
Camellia longistyla	TCTA	3	1
Camellia lungshenensis	TCTA	3	1
Camellia oligophlebia	TCTA	3	1
Camellia omeiensis	TCTA	3	1
Camellia paucipetala	TCTA	3	1
Camellia pitardii	TCTA	3	1
Camellia alba	TCTA	3	1
Camellia polyodonta	TCTA	3	1
Camellia semiserrata	TCTA	3	1
Camellia trichosperma	TCTA	3	1
Camellia uraku	TCTA	3	1
Camellia yunnaica	TCTA	3	1
Camellia azalea	TCTT	3	1
Camellia bailinshanica	TCTT	3	1
Camellia borealiyunnanica	TCTT	3	1
Camellia brevipetiolata	TCTT	3	1
Camellia chekiangoleosa	TCTT	3	1
Camellia delicata	TCTT	3	1
Camellia japonica	TCTT	3	1
Camellia kweichouensis	TCTT	3	1
Camellia lienshanensis	TCTT	3	1
Camellia longistyla	TCTT	3	1
Camellia lungshenensis	TCTT	3	1
Camellia oligophlebia	TCTT	3	1
Camellia omeiensis	TCTT	3	1
Camellia paucipetala	TCTT	3	1
Camellia pitardii	TCTT	3	1
Camellia alba	TCTT	3	1
Camellia polyodonta	TCTT	3	1
Camellia semiserrata	TCTT	3	1
Camellia trichosperma	TCTT	3	1
Camellia uraku	TCTT	3	1
Camellia yunnaica	TCTT	3	1
Camellia azalea	TTTC	3	1
Camellia bailinshanica	TTTC	3	1
Camellia borealiyunnanica	TTTC	3	1
Camellia brevipetiolata	TTTC	3	1
Camellia chekiangoleosa	TTTC	3	1
Camellia delicata	TTTC	3	1
Camellia japonica	TTTC	3	1
Camellia kweichouensis	TTTC	3	1
Camellia lienshanensis	TTTC	3	1
Camellia longistyla	TTTC	3	1
Camellia lungshenensis	TTTC	3	1
Camellia oligophlebia	TTTC	3	1
Camellia omeiensis	TTTC	3	1
Camellia paucipetala	TTTC	3	1
Camellia pitardii	TTTC	3	1
Camellia alba	TTTC	3	1
Camellia polyodonta	TTTC	3	1
Camellia semiserrata	TTTC	3	1
Camellia trichosperma	TTTC	3	1
Camellia uraku	TTTC	3	0
Camellia yunnaica	TTTC	3	1
Camellia azalea	AATAG	3	0
Camellia bailinshanica	AATAG	3	0
Camellia borealiyunnanica	AATAG	3	0
Camellia brevipetiolata	AATAG	3	0
Camellia chekiangoleosa	AATAG	3	0
Camellia delicata	AATAG	3	0
Camellia japonica	AATAG	3	0
Camellia kweichouensis	AATAG	3	0
Camellia lienshanensis	AATAG	3	0
Camellia longistyla	AATAG	3	0
Camellia lungshenensis	AATAG	3	0
Camellia oligophlebia	AATAG	3	0
Camellia omeiensis	AATAG	3	0
Camellia paucipetala	AATAG	3	0
Camellia pitardii	AATAG	3	0
Camellia alba	AATAG	3	0
Camellia polyodonta	AATAG	3	1
Camellia semiserrata	AATAG	3	0
Camellia trichosperma	AATAG	3	0
Camellia uraku	AATAG	3	0
Camellia yunnaica	AATAG	3	0
Camellia azalea	ATTAC	3	0
Camellia bailinshanica	ATTAC	3	1
Camellia borealiyunnanica	ATTAC	3	0
Camellia brevipetiolata	ATTAC	3	0
Camellia chekiangoleosa	ATTAC	3	0
Camellia delicata	ATTAC	3	0
Camellia japonica	ATTAC	3	0
Camellia kweichouensis	ATTAC	3	0
Camellia lienshanensis	ATTAC	3	0
Camellia longistyla	ATTAC	3	0
Camellia lungshenensis	ATTAC	3	0
Camellia oligophlebia	ATTAC	3	0
Camellia omeiensis	ATTAC	3	0
Camellia paucipetala	ATTAC	3	0
Camellia pitardii	ATTAC	3	0
Camellia alba	ATTAC	3	0
Camellia polyodonta	ATTAC	3	0
Camellia semiserrata	ATTAC	3	0
Camellia trichosperma	ATTAC	3	0
Camellia uraku	ATTAC	3	0
Camellia yunnaica	ATTAC	3	0
Camellia azalea	AAAAAG	3	0
Camellia bailinshanica	AAAAAG	3	0
Camellia borealiyunnanica	AAAAAG	3	0
Camellia brevipetiolata	AAAAAG	3	1
Camellia chekiangoleosa	AAAAAG	3	0
Camellia delicata	AAAAAG	3	1
Camellia japonica	AAAAAG	3	1
Camellia kweichouensis	AAAAAG	3	1
Camellia lienshanensis	AAAAAG	3	1
Camellia longistyla	AAAAAG	3	1
Camellia lungshenensis	AAAAAG	3	1
Camellia oligophlebia	AAAAAG	3	0
Camellia omeiensis	AAAAAG	3	0
Camellia paucipetala	AAAAAG	3	0
Camellia pitardii	AAAAAG	3	1
Camellia alba	AAAAAG	3	0
Camellia polyodonta	AAAAAG	3	1
Camellia semiserrata	AAAAAG	3	0
Camellia trichosperma	AAAAAG	3	1
Camellia uraku	AAAAAG	3	1
Camellia yunnaica	AAAAAG	3	1
Camellia azalea	CTTTTT	3	0
Camellia bailinshanica	CTTTTT	3	0
Camellia borealiyunnanica	CTTTTT	3	0
Camellia brevipetiolata	CTTTTT	3	1
Camellia chekiangoleosa	CTTTTT	3	0
Camellia delicata	CTTTTT	3	1
Camellia japonica	CTTTTT	3	1
Camellia kweichouensis	CTTTTT	3	1
Camellia lienshanensis	CTTTTT	3	1
Camellia longistyla	CTTTTT	3	1
Camellia lungshenensis	CTTTTT	3	1
Camellia oligophlebia	CTTTTT	3	0
Camellia omeiensis	CTTTTT	3	0
Camellia paucipetala	CTTTTT	3	0
Camellia pitardii	CTTTTT	3	1
Camellia alba	CTTTTT	3	0
Camellia polyodonta	CTTTTT	3	1
Camellia semiserrata	CTTTTT	3	0
Camellia trichosperma	CTTTTT	3	1
Camellia uraku	CTTTTT	3	1
Camellia yunnaica	CTTTTT	3	1
Camellia azalea	TATATT	3	0
Camellia bailinshanica	TATATT	3	0
Camellia borealiyunnanica	TATATT	3	0
Camellia brevipetiolata	TATATT	3	0
Camellia chekiangoleosa	TATATT	3	0
Camellia delicata	TATATT	3	1
Camellia japonica	TATATT	3	0
Camellia kweichouensis	TATATT	3	0
Camellia lienshanensis	TATATT	3	0
Camellia longistyla	TATATT	3	1
Camellia lungshenensis	TATATT	3	0
Camellia oligophlebia	TATATT	3	0
Camellia omeiensis	TATATT	3	0
Camellia paucipetala	TATATT	3	0
Camellia pitardii	TATATT	3	0
Camellia alba	TATATT	3	0
Camellia polyodonta	TATATT	3	0
Camellia semiserrata	TATATT	3	0
Camellia trichosperma	TATATT	3	0
Camellia uraku	TATATT	3	0
Camellia yunnaica	TATATT	3	0
