# Supplementary material for: Comparative Analysis of Complete Chloroplast Genomes and Phylogenetic Relationships of 21 Sect. Camellia (Camellia L.) Plants
Source: Genes (Basel). 2025 Jan 3;16(1):49. doi: 10.3390/genes16010049 (PMC11764880; doi:10.3390/genes16010049)
Supplement: Supplementary file 1 [file genes-16-00049-s001.zip › Table S1-S10/Table S7.The number of INEs of four types.xls]

## Sheet: Sheet1
Table S7.The number of INEs of four types
Species	Forward	Palindromic	Complement	Reverse
Camellia azalea	15	21	0	0
Camellia bailinshanica	20	28	0	0
Camellia borealiyunnanica	11	15	0	0
Camellia brevipetiolata	15	21	0	2
Camellia chekiangoleosa	17	22	0	0
Camellia delicata	16	20	0	0
Camellia japonica	15	22	1	0
Camellia kweichouensis	15	21	0	1
Camellia lienshanensis	20	28	0	0
Camellia longistyla	16	22	0	0
Camellia lungshenensis	16	22	0	1
Camellia oligophlebia	15	21	0	0
Camellia omeiensis	19	28	0	0
Camellia paucipetala	21	23	0	0
Camellia pitardii	17	21	0	0
Camellia alba	20	28	0	1
Camellia polyodonta	16	21	0	0
Camellia semiserrata	19	28	0	0
Camellia trichosperma	15	22	1	0
Camellia uraku	16	21	0	0
Camellia yunnaica	15	21	0	1
