# Supplementary material for: Comparative Analysis of Complete Chloroplast Genomes and Phylogenetic Relationships of 21 Sect. Camellia (Camellia L.) Plants
Source: Genes (Basel). 2025 Jan 3;16(1):49. doi: 10.3390/genes16010049 (PMC11764880; doi:10.3390/genes16010049)
Supplement: Supplementary file 1 [file genes-16-00049-s001.zip › Table S1-S10/Table S8. The lengths of the INEs of the four types.xls]

## Sheet: Sheet1
Table S8. The lengths of the INEs of the four types
Species	30-45	46-60	61-75	≥76
Camellia azalea	27	5	4	0
Camellia bailinshanica	29	12	3	4
Camellia borealiyunnanica	23	3	0	0
Camellia brevipetiolata	30	4	4	0
Camellia chekiangoleosa	32	3	4	0
Camellia delicata	35	1	0	0
Camellia japonica	29	5	4	0
Camellia kweichouensis	29	4	4	0
Camellia lienshanensis	30	11	3	4
Camellia longistyla	30	4	4	0
Camellia lungshenensis	31	4	4	0
Camellia oligophlebia	27	5	4	0
Camellia omeiensis	28	12	3	4
Camellia paucipetala	33	6	5	0
Camellia pitardii	27	6	4	1
Camellia alba	30	12	3	4
Camellia polyodonta	28	5	4	0
Camellia semiserrata	28	12	3	4
Camellia trichosperma	29	5	4	0
Camellia uraku	28	5	4	0
Camellia yunnaica	29	4	4	0
