# Supplementary material for: Comparative Analysis of Complete Chloroplast Genomes and Phylogenetic Relationships of 21 Sect. Camellia (Camellia L.) Plants
Source: Genes (Basel). 2025 Jan 3;16(1):49. doi: 10.3390/genes16010049 (PMC11764880; doi:10.3390/genes16010049)
Supplement: Supplementary file 1 [file genes-16-00049-s001.zip › Table S1-S10/Table S9. Nucleotide diversity in 21 species (Pi).xls]

## Sheet: Sheet1
Table S9. Nucleotide diversity in 21 species (Pi)
Type	Pi
rps12	0
psbA	0.00074
matK	0.00198
rps16	0.00416
psbK	0.00208
psbI	0
atpA	6e-05
atpF	0.00191
atpH	0
atpI	0.00071
rps2	0.00183
rpoC2	0.0007
rpoC1	0.00068
rpoB	0.0006
petN	0
psbM	0.00177
psbD	9e-05
psbC	0.0005
psbZ	0
rps14	0.00092
psaB	0.00013
psaA	0.00031
ycf3	0.0007
rps4	0.00016
ndhJ	0
ndhK	0.00089
ndhC	0.00116
atpE	0.00081
atpB	0.00073
rbcL	0.00128
accD	0.00099
psaI	0
ycf4	0.00095
cemA	0.00107
petA	0.00068
psbJ	0
psbL	0
psbF	0
psbE	0
petL	0
petG	0
psaJ	0.00325
rpl33	0.00433
rps18	0.00034
rpl20	0.00214
clpP	0
psbB	0.00089
psbT	0
psbN	0
psbH	0.00043
petB	0.00057
petD	0
rpoA	0.00105
rps11	0.0009
rpl36	0
infA	0
rps8	0.0032
rpl14	0
rpl16	0.00257
rps3	0.0013
rpl22	0.0002
rps19	0.00035
rpl2	0
rpl23	0
ycf2	0.00016
ycf15	0.00039
ndhB	0.00018
rps7	0.0002
ndhF	0.00181
rpl32	0.00174
ccsA	0.0014
ndhD	0.00081
psaC	0.00078
ndhE	0
ndhG	0.00036
ndhI	0
ndhA	0.00094
ndhH	0.00177
rps15	0.00102
ycf1	0.00165
